# Supplementary material for: 1-(5-Bromo-2-chloro­phen­yl)-2,2-di­chloro-1-(4-eth­oxy­phen­yl)cyclo­propane
Source: Acta Crystallogr Sect E Struct Rep Online. 2013 Feb 20;69(Pt 3):o405. doi: 10.1107/S1600536813003735 (PMC3588413; doi:10.1107/S1600536813003735)
Supplement: Supplementary file 1 [file e-69-0o405-sup1.cif]

##############################################################################
#                                                                            #
# This CIF contains the data in a paper accepted for publication in          #
# Acta Crystallographica Section E. It conforms to the requirements of       #
# Notes for Authors for Acta Crystallographica Section E, and has been       #
# peer reviewed under the auspices of the IUCr Commission on Journals.       #
#                                                                            #
# Full details of the Crystallographic Information File format               #
# are given in the paper "The Crystallographic Information File (CIF):       #
# a New Standard Archive File for Crystallography" by S. R. Hall, F. H.      #
# Allen and I. D. Brown [Acta Cryst. (1991), A47, 655-685].                  #
#                                                                            #
# The current version of the core CIF dictionary is obtainable from          #
# ftp://ftp.iucr.org/pub/cif_core.dic.                                       #
#                                                                            #
# Software is freely available for graphical display of the structure(s)     #
# in this CIF. For information consult the CIF software page                 #
# http://www.iucr.org/resources/cif/software.                                #
#                                                                            #
# This file may be used for bona fide research purposes within the           #
# scientific community so long as proper attribution is given to the journal # 
# article from which it was obtained.                                        #
#                                                                            #
##############################################################################
data_I
_audit_creation_method     SHELXL-97
_chemical_name_systematic
;
1-(5-Bromo-2-chlorophenyl)-2,2-dichloro-1-(4-ethoxyphenyl)cyclopropane
;
_chemical_name_common     ?
_chemical_formula_moiety     'C17 H14 Br Cl3 O'
_chemical_formula_sum     'C17 H14 Br Cl3 O'
_chemical_formula_iupac     'C17 H14 Br Cl3 O'
_chemical_formula_weight     420.54
_chemical_melting_point     ?
_symmetry_cell_setting     monoclinic
_symmetry_space_group_name_H-M     'C 2/c'
_symmetry_space_group_name_Hall     '-C 2yc'
loop_
    _symmetry_equiv_pos_as_xyz
    'x, y, z'
    '-x, y, -z+1/2'
    'x+1/2, y+1/2, z'
    '-x+1/2, y+1/2, -z+1/2'
    '-x, -y, -z'
    'x, -y, z-1/2'
    '-x+1/2, -y+1/2, -z'
    'x+1/2, -y+1/2, z-1/2'
_cell_length_a     27.447(13)
_cell_length_b     8.886(4)
_cell_length_c     28.861(14)
_cell_angle_alpha     90.00
_cell_angle_beta     98.348(8)
_cell_angle_gamma     90.00
_cell_volume     6965(6)
_cell_formula_units_Z     16
_cell_measurement_reflns_used     11664
_cell_measurement_theta_min     1.5
_cell_measurement_theta_max     28.0
_cell_measurement_temperature     113(2)
_exptl_crystal_description     Prism
_exptl_crystal_colour     Colorless
_exptl_crystal_size_max     0.20
_exptl_crystal_size_mid     0.18
_exptl_crystal_size_min     0.14
_exptl_crystal_density_diffrn     1.604
_exptl_crystal_density_meas     ?
_exptl_crystal_density_method     'not measured'
_exptl_crystal_F_000     3360
_exptl_absorpt_coefficient_mu     2.819
_exptl_absorpt_correction_type     multi-scan
_exptl_absorpt_process_details     '(CrystalClear; Rigaku/MSC, 2009)'
_exptl_absorpt_correction_T_min     0.6025
_exptl_absorpt_correction_T_max     0.6937
_exptl_special_details
;
;
_diffrn_ambient_temperature     113(2)
_diffrn_radiation_type     MoK\a
_diffrn_radiation_wavelength     0.71073
_diffrn_radiation_source     'rotating anode'
_diffrn_radiation_monochromator     multilayer
_diffrn_measurement_device_type     'Rigaku Saturn724 CCD'
_diffrn_measurement_method     '\w and \f scans'
_diffrn_detector_area_resol_mean     14.22
_diffrn_reflns_number     26327
_diffrn_reflns_av_R_equivalents     0.1035
_diffrn_reflns_av_sigmaI/netI     0.1034
_diffrn_reflns_theta_min     1.50
_diffrn_reflns_theta_max     25.02
_diffrn_reflns_theta_full     25.02
_diffrn_measured_fraction_theta_max     0.998
_diffrn_measured_fraction_theta_full     0.998
_diffrn_reflns_limit_h_min     -32
_diffrn_reflns_limit_h_max     32
_diffrn_reflns_limit_k_min     -10
_diffrn_reflns_limit_k_max     10
_diffrn_reflns_limit_l_min     -34
_diffrn_reflns_limit_l_max     33
_diffrn_standards_number     0
_diffrn_standards_interval_count     0
_diffrn_standards_interval_time     0
_diffrn_standards_decay_%     0
_refine_special_details
;
Refinement of <i>F</i>^2^ against ALL reflections. The weighted <i>R</i>-factor
<i>wR</i> and goodness of fit <i>S</i> are based on <i>F</i>^2^, conventional
<i>R</i>-factors <i>R</i> are based on <i>F</i>, with <i>F</i> set to zero for
negative <i>F</i>^2^. The threshold expression of <i>F</i>^2^ >
\s(<i>F</i>^2^) is used only for calculating <i>R</i>-factors(gt) <i>etc</i>.
and is not relevant to the choice of reflections for refinement.
<i>R</i>-factors based on <i>F</i>^2^ are statistically about twice as large
as those based on <i>F</i>, and <i>R</i>- factors based on ALL data will be
even larger.
;
_reflns_number_total     6143
_reflns_number_gt     4903
_reflns_threshold_expression     I>2sigma(I)
_refine_ls_structure_factor_coef     Fsqd
_refine_ls_matrix_type     full
_refine_ls_R_factor_all     0.0811
_refine_ls_R_factor_gt     0.0674
_refine_ls_wR_factor_gt     0.1688
_refine_ls_wR_factor_ref     0.1801
_refine_ls_goodness_of_fit_ref     1.092
_refine_ls_restrained_S_all     1.092
_refine_ls_number_reflns     6143
_refine_ls_number_parameters     399
_refine_ls_number_restraints     0
_refine_ls_hydrogen_treatment     constr
_refine_ls_weighting_scheme     calc
_refine_ls_weighting_details
                 'calc w=1/[\s^2^(Fo^2^)+(0.0747P)^2^] where P=(Fo^2^+2Fc^2^)/3'
_atom_sites_solution_hydrogens     geom
_atom_sites_solution_primary     direct
_atom_sites_solution_secondary     difmap
_refine_ls_shift/su_max     0.003
_refine_ls_shift/su_mean     0.000
_refine_diff_density_max     1.537
_refine_diff_density_min     -0.888
_refine_ls_extinction_method     none
_refine_ls_extinction_coef     ?
loop_
    _atom_type_symbol
    _atom_type_description
    _atom_type_scat_dispersion_real
    _atom_type_scat_dispersion_imag
    _atom_type_scat_source
    'C' 'C' 0.0033 0.0016
                         'International Tables Vol C Tables 4.2.6.8 and 6.1.1.4'
    'H' 'H' 0.0000 0.0000
                         'International Tables Vol C Tables 4.2.6.8 and 6.1.1.4'
    'O' 'O' 0.0106 0.0060
                         'International Tables Vol C Tables 4.2.6.8 and 6.1.1.4'
    'Cl' 'Cl' 0.1484 0.1585
                         'International Tables Vol C Tables 4.2.6.8 and 6.1.1.4'
    'Br' 'Br' -0.2901 2.4595
                         'International Tables Vol C Tables 4.2.6.8 and 6.1.1.4'
_computing_data_collection     'CrystalClear (Rigaku/MSC, 2009)'
_computing_cell_refinement     'CrystalClear (Rigaku/MSC, 2009)'
_computing_data_reduction     'CrystalClear (Rigaku/MSC, 2009)'
_computing_structure_solution     'SHELXS97 (Sheldrick, 2008)'
_computing_structure_refinement     'SHELXL97 (Sheldrick, 2008)'
_computing_molecular_graphics     'SHELXTL (Sheldrick, 2008)'
_computing_publication_material     'SHELXTL (Sheldrick, 2008)'
loop_
    _atom_site_type_symbol
    _atom_site_label
    _atom_site_fract_x
    _atom_site_fract_y
    _atom_site_fract_z
    _atom_site_U_iso_or_equiv
    _atom_site_adp_type
    _atom_site_calc_flag
    _atom_site_refinement_flags
    _atom_site_occupancy
    _atom_site_symmetry_multiplicity
    _atom_site_disorder_assembly
    _atom_site_disorder_group
    Br Br1 0.67589(2) -0.00608(7) 0.06050(2) 0.0372(2) Uani d . 1 1 . .
    Br Br2 0.43550(2) 0.53077(7) 0.20897(2) 0.0428(2) Uani d . 1 1 . .
    Cl Cl1 0.83567(5) 0.28486(18) 0.22003(5) 0.0403(4) Uani d . 1 1 . .
    Cl Cl2 0.65376(5) 0.41196(18) 0.19345(5) 0.0439(4) Uani d . 1 1 . .
    Cl Cl3 0.67918(6) 0.70547(18) 0.15844(6) 0.0478(4) Uani d . 1 1 . .
    Cl Cl4 0.58075(5) 0.28004(17) 0.07179(5) 0.0386(4) Uani d . 1 1 . .
    Cl Cl5 0.58547(5) 0.14483(17) 0.24050(5) 0.0392(4) Uani d . 1 1 . .
    Cl Cl6 0.55111(5) -0.15899(17) 0.21433(5) 0.0427(4) Uani d . 1 1 . .
    O O1 0.85763(13) 0.7592(4) 0.03892(12) 0.0354(9) Uani d . 1 1 . .
    O O2 0.38664(14) -0.2563(5) 0.03844(13) 0.0373(10) Uani d . 1 1 . .
    C C1 0.7900(2) 0.2085(7) 0.17851(18) 0.0329(13) Uani d . 1 1 . .
    C C2 0.7932(2) 0.0558(7) 0.1666(2) 0.0361(14) Uani d . 1 1 . .
    H H2 0.8188 -0.0044 0.1828 0.043 Uiso calc R 1 1 . .
    C C3 0.7602(2) -0.0070(6) 0.1322(2) 0.0356(14) Uani d . 1 1 . .
    H H3 0.7634 -0.1093 0.1236 0.043 Uiso calc R 1 1 . .
    C C4 0.7210(2) 0.0825(6) 0.10951(18) 0.0321(13) Uani d . 1 1 . .
    C C5 0.71635(19) 0.2331(6) 0.12209(19) 0.0308(12) Uani d . 1 1 . .
    H H5 0.6896 0.2911 0.1070 0.037 Uiso calc R 1 1 . .
    C C6 0.7505(2) 0.2992(6) 0.15645(19) 0.0321(13) Uani d . 1 1 . .
    C C7 0.74841(19) 0.4669(6) 0.1662(2) 0.0322(13) Uani d . 1 1 . .
    C C8 0.7021(2) 0.5333(6) 0.1829(2) 0.0369(14) Uani d . 1 1 . .
    C C9 0.7478(2) 0.5258(7) 0.2166(2) 0.0377(14) Uani d . 1 1 . .
    H H9A 0.7494 0.4505 0.2421 0.045 Uiso calc R 1 1 . .
    H H9B 0.7651 0.6215 0.2256 0.045 Uiso calc R 1 1 . .
    C C10 0.77570(19) 0.5583(6) 0.13452(19) 0.0295(12) Uani d . 1 1 . .
    C C11 0.7582(2) 0.5712(6) 0.08606(19) 0.0321(13) Uani d . 1 1 . .
    H H11 0.7268 0.5310 0.0742 0.038 Uiso calc R 1 1 . .
    C C12 0.7856(2) 0.6408(6) 0.05556(19) 0.0328(13) Uani d . 1 1 . .
    H H12 0.7727 0.6478 0.0233 0.039 Uiso calc R 1 1 . .
    C C13 0.83215(19) 0.7009(6) 0.07179(18) 0.0277(12) Uani d . 1 1 . .
    C C14 0.8501(2) 0.6955(6) 0.12017(19) 0.0330(13) Uani d . 1 1 . .
    H H14 0.8807 0.7411 0.1321 0.040 Uiso calc R 1 1 . .
    C C15 0.82230(19) 0.6219(6) 0.15032(19) 0.0315(13) Uani d . 1 1 . .
    H H15 0.8353 0.6145 0.1826 0.038 Uiso calc R 1 1 . .
    C C16 0.9085(2) 0.8066(7) 0.0533(2) 0.0426(15) Uani d . 1 1 . .
    H H16A 0.9278 0.7234 0.0697 0.051 Uiso calc R 1 1 . .
    H H16B 0.9096 0.8936 0.0748 0.051 Uiso calc R 1 1 . .
    C C17 0.9298(3) 0.8496(8) 0.0099(2) 0.0550(18) Uani d . 1 1 . .
    H H17A 0.9298 0.7617 -0.0106 0.082 Uiso calc R 1 1 . .
    H H17B 0.9637 0.8854 0.0188 0.082 Uiso calc R 1 1 . .
    H H17C 0.9099 0.9298 -0.0067 0.082 Uiso calc R 1 1 . .
    C C18 0.54406(19) 0.3437(6) 0.11248(17) 0.0292(12) Uani d . 1 1 . .
    C C19 0.5307(2) 0.4958(7) 0.1094(2) 0.0367(14) Uani d . 1 1 . .
    H H19 0.5434 0.5598 0.0876 0.044 Uiso calc R 1 1 . .
    C C20 0.4985(2) 0.5532(7) 0.1387(2) 0.0376(14) Uani d . 1 1 . .
    H H20 0.4886 0.6558 0.1368 0.045 Uiso calc R 1 1 . .
    C C21 0.4812(2) 0.4555(6) 0.1706(2) 0.0367(14) Uani d . 1 1 . .
    C C22 0.49516(19) 0.3061(6) 0.17397(18) 0.0310(13) Uani d . 1 1 . .
    H H22 0.4828 0.2432 0.1962 0.037 Uiso calc R 1 1 . .
    C C23 0.52744(18) 0.2449(6) 0.14489(17) 0.0265(12) Uani d . 1 1 . .
    C C24 0.53880(19) 0.0807(6) 0.14758(18) 0.0293(12) Uani d . 1 1 . .
    C C25 0.5670(2) 0.0172(6) 0.1931(2) 0.0338(13) Uani d . 1 1 . .
    C C26 0.5933(2) 0.0272(7) 0.1520(2) 0.0357(14) Uani d . 1 1 . .
    H H26A 0.6000 -0.0677 0.1361 0.043 Uiso calc R 1 1 . .
    H H26B 0.6191 0.1052 0.1524 0.043 Uiso calc R 1 1 . .
    C C27 0.4984(2) -0.0153(6) 0.12023(18) 0.0263(12) Uani d . 1 1 . .
    C C28 0.50266(19) -0.0656(6) 0.07508(18) 0.0300(12) Uani d . 1 1 . .
    H H28 0.5320 -0.0454 0.0623 0.036 Uiso calc R 1 1 . .
    C C29 0.4652(2) -0.1437(6) 0.04900(19) 0.0332(13) Uani d . 1 1 . .
    H H29 0.4687 -0.1757 0.0182 0.040 Uiso calc R 1 1 . .
    C C30 0.42187(19) -0.1767(6) 0.06726(17) 0.0283(12) Uani d . 1 1 . .
    C C31 0.4166(2) -0.1279(6) 0.11244(18) 0.0297(12) Uani d . 1 1 . .
    H H31 0.3874 -0.1492 0.1252 0.036 Uiso calc R 1 1 . .
    C C32 0.45541(19) -0.0464(6) 0.13867(19) 0.0298(12) Uani d . 1 1 . .
    H H32 0.4521 -0.0125 0.1693 0.036 Uiso calc R 1 1 . .
    C C33 0.3404(2) -0.2861(7) 0.05542(19) 0.0340(13) Uani d . 1 1 . .
    H H33A 0.3243 -0.1905 0.0621 0.041 Uiso calc R 1 1 . .
    H H33B 0.3461 -0.3464 0.0845 0.041 Uiso calc R 1 1 . .
    C C34 0.3086(2) -0.3721(7) 0.0173(2) 0.0386(14) Uani d . 1 1 . .
    H H34A 0.3027 -0.3104 -0.0111 0.058 Uiso calc R 1 1 . .
    H H34B 0.2770 -0.3965 0.0276 0.058 Uiso calc R 1 1 . .
    H H34C 0.3253 -0.4654 0.0106 0.058 Uiso calc R 1 1 . .
loop_
    _atom_site_aniso_label
    _atom_site_aniso_U_11
    _atom_site_aniso_U_22
    _atom_site_aniso_U_33
    _atom_site_aniso_U_12
    _atom_site_aniso_U_13
    _atom_site_aniso_U_23
    Br1 0.0356(4) 0.0322(4) 0.0441(4) -0.0030(3) 0.0068(3) -0.0046(3)
    Br2 0.0407(4) 0.0353(4) 0.0537(4) 0.0065(3) 0.0111(3) -0.0098(3)
    Cl1 0.0385(8) 0.0353(9) 0.0449(9) 0.0014(6) -0.0016(6) -0.0038(6)
    Cl2 0.0396(8) 0.0374(9) 0.0579(10) -0.0057(7) 0.0182(7) -0.0038(7)
    Cl3 0.0488(9) 0.0329(9) 0.0652(10) 0.0102(7) 0.0195(7) 0.0036(7)
    Cl4 0.0384(8) 0.0356(9) 0.0433(8) 0.0013(6) 0.0107(6) -0.0006(6)
    Cl5 0.0407(8) 0.0373(9) 0.0379(8) -0.0026(6) -0.0002(6) 0.0011(6)
    Cl6 0.0409(8) 0.0288(8) 0.0557(9) -0.0014(6) -0.0019(7) 0.0141(7)
    O1 0.035(2) 0.034(2) 0.036(2) -0.0050(18) 0.0020(17) 0.0074(17)
    O2 0.035(2) 0.041(3) 0.037(2) -0.0066(18) 0.0090(17) -0.0073(18)
    C1 0.031(3) 0.035(4) 0.031(3) -0.005(3) 0.001(2) 0.003(2)
    C2 0.030(3) 0.028(3) 0.049(4) 0.006(3) 0.005(3) 0.002(3)
    C3 0.037(3) 0.026(3) 0.048(4) 0.007(3) 0.017(3) 0.003(3)
    C4 0.034(3) 0.025(3) 0.039(3) -0.002(2) 0.010(2) 0.000(2)
    C5 0.027(3) 0.025(3) 0.042(3) 0.000(2) 0.011(2) 0.003(2)
    C6 0.035(3) 0.027(3) 0.037(3) 0.001(2) 0.013(2) 0.004(2)
    C7 0.026(3) 0.024(3) 0.048(4) -0.003(2) 0.012(2) -0.002(2)
    C8 0.042(3) 0.020(3) 0.052(4) -0.004(3) 0.017(3) -0.005(3)
    C9 0.039(3) 0.031(4) 0.044(4) -0.006(3) 0.012(3) -0.005(3)
    C10 0.026(3) 0.024(3) 0.039(3) 0.001(2) 0.008(2) -0.005(2)
    C11 0.031(3) 0.026(3) 0.038(3) 0.001(2) 0.000(2) -0.003(2)
    C12 0.036(3) 0.027(3) 0.034(3) 0.002(2) 0.001(2) -0.003(2)
    C13 0.033(3) 0.020(3) 0.029(3) 0.004(2) 0.005(2) -0.002(2)
    C14 0.034(3) 0.025(3) 0.040(3) 0.001(3) 0.004(2) -0.001(2)
    C15 0.030(3) 0.030(3) 0.034(3) 0.008(2) 0.003(2) 0.002(2)
    C16 0.032(3) 0.045(4) 0.052(4) -0.004(3) 0.010(3) 0.005(3)
    C17 0.059(4) 0.051(5) 0.061(4) 0.001(4) 0.026(3) 0.005(3)
    C18 0.031(3) 0.028(3) 0.028(3) -0.005(2) 0.002(2) -0.003(2)
    C19 0.039(3) 0.034(4) 0.037(3) 0.001(3) 0.004(3) 0.008(3)
    C20 0.046(4) 0.021(3) 0.043(4) 0.002(3) -0.002(3) -0.001(3)
    C21 0.040(3) 0.024(3) 0.043(3) 0.006(3) -0.002(3) -0.010(3)
    C22 0.034(3) 0.021(3) 0.034(3) 0.006(2) -0.007(2) 0.000(2)
    C23 0.021(3) 0.025(3) 0.031(3) 0.000(2) -0.003(2) -0.003(2)
    C24 0.026(3) 0.022(3) 0.038(3) 0.002(2) -0.001(2) 0.002(2)
    C25 0.028(3) 0.024(3) 0.048(4) -0.004(2) 0.002(3) 0.005(3)
    C26 0.028(3) 0.033(4) 0.047(4) 0.005(3) 0.009(3) -0.003(3)
    C27 0.031(3) 0.014(3) 0.034(3) 0.001(2) 0.002(2) 0.001(2)
    C28 0.026(3) 0.031(3) 0.033(3) 0.000(2) 0.005(2) -0.001(2)
    C29 0.035(3) 0.033(3) 0.033(3) 0.002(3) 0.009(2) -0.001(2)
    C30 0.034(3) 0.018(3) 0.032(3) 0.001(2) 0.000(2) 0.003(2)
    C31 0.033(3) 0.020(3) 0.037(3) 0.001(2) 0.007(2) 0.002(2)
    C32 0.034(3) 0.021(3) 0.034(3) 0.002(2) 0.002(2) -0.001(2)
    C33 0.033(3) 0.031(3) 0.039(3) -0.002(3) 0.006(2) -0.001(2)
    C34 0.034(3) 0.030(4) 0.053(4) -0.001(3) 0.011(3) 0.001(3)
_geom_special_details
;
All e.s.d.'s (except the e.s.d. in the dihedral angle between two l.s. planes)
are estimated using the full covariance matrix. The cell e.s.d.'s are taken
into account individually in the estimation of e.s.d.'s in distances, angles
and torsion angles; correlations between e.s.d.'s in cell parameters are only
used when they are defined by crystal symmetry. An approximate (isotropic)
treatment of cell e.s.d.'s is used for estimating e.s.d.'s involving l.s.
planes.
;
loop_
    _geom_bond_atom_site_label_1
    _geom_bond_atom_site_label_2
    _geom_bond_site_symmetry_2
    _geom_bond_distance
    _geom_bond_publ_flag
    Br1 C4 . 1.908(5) ?
    Br2 C21 . 1.912(6) ?
    Cl1 C1 . 1.742(5) ?
    Cl2 C8 . 1.770(6) ?
    Cl3 C8 . 1.763(6) ?
    Cl4 C18 . 1.748(6) ?
    Cl5 C25 . 1.793(6) ?
    Cl6 C25 . 1.759(6) ?
    O1 C13 . 1.360(6) ?
    O1 C16 . 1.459(6) ?
    O2 C30 . 1.376(6) ?
    O2 C33 . 1.449(6) ?
    C1 C2 . 1.405(8) ?
    C1 C6 . 1.425(8) ?
    C2 C3 . 1.363(8) ?
    C2 H2 . 0.9500 ?
    C3 C4 . 1.421(8) ?
    C3 H3 . 0.9500 ?
    C4 C5 . 1.398(7) ?
    C5 C6 . 1.391(8) ?
    C5 H5 . 0.9500 ?
    C6 C7 . 1.519(7) ?
    C7 C10 . 1.503(7) ?
    C7 C8 . 1.541(8) ?
    C7 C9 . 1.548(8) ?
    C8 C9 . 1.473(8) ?
    C9 H9A . 0.9900 ?
    C9 H9B . 0.9900 ?
    C10 C15 . 1.412(7) ?
    C10 C11 . 1.416(7) ?
    C11 C12 . 1.384(8) ?
    C11 H11 . 0.9500 ?
    C12 C13 . 1.401(7) ?
    C12 H12 . 0.9500 ?
    C13 C14 . 1.413(7) ?
    C14 C15 . 1.400(8) ?
    C14 H14 . 0.9500 ?
    C15 H15 . 0.9500 ?
    C16 C17 . 1.505(8) ?
    C16 H16A . 0.9900 ?
    C16 H16B . 0.9900 ?
    C17 H17A . 0.9800 ?
    C17 H17B . 0.9800 ?
    C17 H17C . 0.9800 ?
    C18 C19 . 1.400(8) ?
    C18 C23 . 1.406(7) ?
    C19 C20 . 1.406(8) ?
    C19 H19 . 0.9500 ?
    C20 C21 . 1.397(9) ?
    C20 H20 . 0.9500 ?
    C21 C22 . 1.382(7) ?
    C22 C23 . 1.415(7) ?
    C22 H22 . 0.9500 ?
    C23 C24 . 1.491(7) ?
    C24 C27 . 1.526(7) ?
    C24 C25 . 1.532(8) ?
    C24 C26 . 1.557(7) ?
    C25 C26 . 1.479(8) ?
    C26 H26A . 0.9900 ?
    C26 H26B . 0.9900 ?
    C27 C32 . 1.390(7) ?
    C27 C28 . 1.399(7) ?
    C28 C29 . 1.372(7) ?
    C28 H28 . 0.9500 ?
    C29 C30 . 1.400(7) ?
    C29 H29 . 0.9500 ?
    C30 C31 . 1.402(7) ?
    C31 C32 . 1.413(7) ?
    C31 H31 . 0.9500 ?
    C32 H32 . 0.9500 ?
    C33 C34 . 1.511(8) ?
    C33 H33A . 0.9900 ?
    C33 H33B . 0.9900 ?
    C34 H34A . 0.9800 ?
    C34 H34B . 0.9800 ?
    C34 H34C . 0.9800 ?
loop_
    _geom_angle_atom_site_label_1
    _geom_angle_atom_site_label_2
    _geom_angle_atom_site_label_3
    _geom_angle_site_symmetry_1
    _geom_angle_site_symmetry_3
    _geom_angle
    _geom_angle_publ_flag
    C13 O1 C16 . . 118.7(4) ?
    C30 O2 C33 . . 117.5(4) ?
    C2 C1 C6 . . 120.5(5) ?
    C2 C1 Cl1 . . 118.6(4) ?
    C6 C1 Cl1 . . 120.8(5) ?
    C3 C2 C1 . . 121.0(5) ?
    C3 C2 H2 . . 119.5 ?
    C1 C2 H2 . . 119.5 ?
    C2 C3 C4 . . 119.1(5) ?
    C2 C3 H3 . . 120.5 ?
    C4 C3 H3 . . 120.5 ?
    C5 C4 C3 . . 120.5(5) ?
    C5 C4 Br1 . . 120.9(4) ?
    C3 C4 Br1 . . 118.5(4) ?
    C6 C5 C4 . . 120.8(5) ?
    C6 C5 H5 . . 119.6 ?
    C4 C5 H5 . . 119.6 ?
    C5 C6 C1 . . 118.0(5) ?
    C5 C6 C7 . . 120.5(5) ?
    C1 C6 C7 . . 121.2(5) ?
    C10 C7 C6 . . 112.4(5) ?
    C10 C7 C8 . . 119.4(5) ?
    C6 C7 C8 . . 119.2(5) ?
    C10 C7 C9 . . 117.7(5) ?
    C6 C7 C9 . . 120.8(5) ?
    C8 C7 C9 . . 56.9(4) ?
    C9 C8 C7 . . 61.8(4) ?
    C9 C8 Cl3 . . 121.6(4) ?
    C7 C8 Cl3 . . 118.0(4) ?
    C9 C8 Cl2 . . 116.5(4) ?
    C7 C8 Cl2 . . 119.6(4) ?
    Cl3 C8 Cl2 . . 111.4(3) ?
    C8 C9 C7 . . 61.3(4) ?
    C8 C9 H9A . . 117.6 ?
    C7 C9 H9A . . 117.6 ?
    C8 C9 H9B . . 117.6 ?
    C7 C9 H9B . . 117.6 ?
    H9A C9 H9B . . 114.7 ?
    C15 C10 C11 . . 116.6(5) ?
    C15 C10 C7 . . 121.8(5) ?
    C11 C10 C7 . . 121.2(5) ?
    C12 C11 C10 . . 121.8(5) ?
    C12 C11 H11 . . 119.1 ?
    C10 C11 H11 . . 119.1 ?
    C11 C12 C13 . . 120.7(5) ?
    C11 C12 H12 . . 119.6 ?
    C13 C12 H12 . . 119.6 ?
    O1 C13 C12 . . 116.6(5) ?
    O1 C13 C14 . . 124.2(5) ?
    C12 C13 C14 . . 119.2(5) ?
    C15 C14 C13 . . 119.1(5) ?
    C15 C14 H14 . . 120.4 ?
    C13 C14 H14 . . 120.4 ?
    C14 C15 C10 . . 122.4(5) ?
    C14 C15 H15 . . 118.8 ?
    C10 C15 H15 . . 118.8 ?
    O1 C16 C17 . . 108.0(5) ?
    O1 C16 H16A . . 110.1 ?
    C17 C16 H16A . . 110.1 ?
    O1 C16 H16B . . 110.1 ?
    C17 C16 H16B . . 110.1 ?
    H16A C16 H16B . . 108.4 ?
    C16 C17 H17A . . 109.5 ?
    C16 C17 H17B . . 109.5 ?
    H17A C17 H17B . . 109.5 ?
    C16 C17 H17C . . 109.5 ?
    H17A C17 H17C . . 109.5 ?
    H17B C17 H17C . . 109.5 ?
    C19 C18 C23 . . 122.6(5) ?
    C19 C18 Cl4 . . 116.1(4) ?
    C23 C18 Cl4 . . 121.3(4) ?
    C18 C19 C20 . . 119.6(5) ?
    C18 C19 H19 . . 120.2 ?
    C20 C19 H19 . . 120.2 ?
    C21 C20 C19 . . 118.3(5) ?
    C21 C20 H20 . . 120.8 ?
    C19 C20 H20 . . 120.8 ?
    C22 C21 C20 . . 121.8(6) ?
    C22 C21 Br2 . . 119.5(5) ?
    C20 C21 Br2 . . 118.6(4) ?
    C21 C22 C23 . . 121.2(5) ?
    C21 C22 H22 . . 119.4 ?
    C23 C22 H22 . . 119.4 ?
    C18 C23 C22 . . 116.5(5) ?
    C18 C23 C24 . . 124.0(5) ?
    C22 C23 C24 . . 119.3(5) ?
    C23 C24 C27 . . 112.9(4) ?
    C23 C24 C25 . . 118.8(4) ?
    C27 C24 C25 . . 118.4(5) ?
    C23 C24 C26 . . 119.6(5) ?
    C27 C24 C26 . . 119.3(5) ?
    C25 C24 C26 . . 57.2(3) ?
    C26 C25 C24 . . 62.2(4) ?
    C26 C25 Cl6 . . 120.5(4) ?
    C24 C25 Cl6 . . 120.5(4) ?
    C26 C25 Cl5 . . 117.2(4) ?
    C24 C25 Cl5 . . 118.2(4) ?
    Cl6 C25 Cl5 . . 110.7(3) ?
    C25 C26 C24 . . 60.6(4) ?
    C25 C26 H26A . . 117.7 ?
    C24 C26 H26A . . 117.7 ?
    C25 C26 H26B . . 117.7 ?
    C24 C26 H26B . . 117.7 ?
    H26A C26 H26B . . 114.8 ?
    C32 C27 C28 . . 118.9(5) ?
    C32 C27 C24 . . 120.5(5) ?
    C28 C27 C24 . . 120.5(5) ?
    C29 C28 C27 . . 121.0(5) ?
    C29 C28 H28 . . 119.5 ?
    C27 C28 H28 . . 119.5 ?
    C28 C29 C30 . . 120.6(5) ?
    C28 C29 H29 . . 119.7 ?
    C30 C29 H29 . . 119.7 ?
    O2 C30 C29 . . 116.2(5) ?
    O2 C30 C31 . . 124.3(5) ?
    C29 C30 C31 . . 119.6(5) ?
    C30 C31 C32 . . 119.0(5) ?
    C30 C31 H31 . . 120.5 ?
    C32 C31 H31 . . 120.5 ?
    C27 C32 C31 . . 120.8(5) ?
    C27 C32 H32 . . 119.6 ?
    C31 C32 H32 . . 119.6 ?
    O2 C33 C34 . . 106.8(4) ?
    O2 C33 H33A . . 110.4 ?
    C34 C33 H33A . . 110.4 ?
    O2 C33 H33B . . 110.4 ?
    C34 C33 H33B . . 110.4 ?
    H33A C33 H33B . . 108.6 ?
    C33 C34 H34A . . 109.5 ?
    C33 C34 H34B . . 109.5 ?
    H34A C34 H34B . . 109.5 ?
    C33 C34 H34C . . 109.5 ?
    H34A C34 H34C . . 109.5 ?
    H34B C34 H34C . . 109.5 ?
loop_
    _geom_torsion_atom_site_label_1
    _geom_torsion_atom_site_label_2
    _geom_torsion_atom_site_label_3
    _geom_torsion_atom_site_label_4
    _geom_torsion_site_symmetry_1
    _geom_torsion_site_symmetry_2
    _geom_torsion_site_symmetry_3
    _geom_torsion_site_symmetry_4
    _geom_torsion
    _geom_torsion_publ_flag
    C6 C1 C2 C3 . . . . 3.2(9) ?
    Cl1 C1 C2 C3 . . . . -175.8(5) ?
    C1 C2 C3 C4 . . . . -2.4(9) ?
    C2 C3 C4 C5 . . . . 0.2(8) ?
    C2 C3 C4 Br1 . . . . 178.6(4) ?
    C3 C4 C5 C6 . . . . 1.1(8) ?
    Br1 C4 C5 C6 . . . . -177.2(4) ?
    C4 C5 C6 C1 . . . . -0.3(8) ?
    C4 C5 C6 C7 . . . . 173.4(5) ?
    C2 C1 C6 C5 . . . . -1.8(8) ?
    Cl1 C1 C6 C5 . . . . 177.2(4) ?
    C2 C1 C6 C7 . . . . -175.5(5) ?
    Cl1 C1 C6 C7 . . . . 3.6(7) ?
    C5 C6 C7 C10 . . . . -85.9(6) ?
    C1 C6 C7 C10 . . . . 87.5(6) ?
    C5 C6 C7 C8 . . . . 61.1(7) ?
    C1 C6 C7 C8 . . . . -125.4(6) ?
    C5 C6 C7 C9 . . . . 127.9(6) ?
    C1 C6 C7 C9 . . . . -58.7(7) ?
    C10 C7 C8 C9 . . . . -105.7(6) ?
    C6 C7 C8 C9 . . . . 109.6(6) ?
    C10 C7 C8 Cl3 . . . . 7.2(7) ?
    C6 C7 C8 Cl3 . . . . -137.5(5) ?
    C9 C7 C8 Cl3 . . . . 112.9(5) ?
    C10 C7 C8 Cl2 . . . . 148.2(4) ?
    C6 C7 C8 Cl2 . . . . 3.5(7) ?
    C9 C7 C8 Cl2 . . . . -106.2(5) ?
    Cl3 C8 C9 C7 . . . . -107.2(5) ?
    Cl2 C8 C9 C7 . . . . 111.0(5) ?
    C10 C7 C9 C8 . . . . 108.6(5) ?
    C6 C7 C9 C8 . . . . -106.9(6) ?
    C6 C7 C10 C15 . . . . -104.4(6) ?
    C8 C7 C10 C15 . . . . 108.6(6) ?
    C9 C7 C10 C15 . . . . 42.9(7) ?
    C6 C7 C10 C11 . . . . 68.8(7) ?
    C8 C7 C10 C11 . . . . -78.1(7) ?
    C9 C7 C10 C11 . . . . -143.8(5) ?
    C15 C10 C11 C12 . . . . 0.8(8) ?
    C7 C10 C11 C12 . . . . -172.7(5) ?
    C10 C11 C12 C13 . . . . 0.2(8) ?
    C16 O1 C13 C12 . . . . -172.7(5) ?
    C16 O1 C13 C14 . . . . 6.1(8) ?
    C11 C12 C13 O1 . . . . 176.2(5) ?
    C11 C12 C13 C14 . . . . -2.6(8) ?
    O1 C13 C14 C15 . . . . -174.9(5) ?
    C12 C13 C14 C15 . . . . 3.9(8) ?
    C13 C14 C15 C10 . . . . -2.9(8) ?
    C11 C10 C15 C14 . . . . 0.5(8) ?
    C7 C10 C15 C14 . . . . 174.0(5) ?
    C13 O1 C16 C17 . . . . 173.7(5) ?
    C23 C18 C19 C20 . . . . -1.7(8) ?
    Cl4 C18 C19 C20 . . . . 175.6(4) ?
    C18 C19 C20 C21 . . . . 0.8(8) ?
    C19 C20 C21 C22 . . . . 0.2(8) ?
    C19 C20 C21 Br2 . . . . -177.8(4) ?
    C20 C21 C22 C23 . . . . -0.4(8) ?
    Br2 C21 C22 C23 . . . . 177.6(4) ?
    C19 C18 C23 C22 . . . . 1.5(7) ?
    Cl4 C18 C23 C22 . . . . -175.7(4) ?
    C19 C18 C23 C24 . . . . 176.8(5) ?
    Cl4 C18 C23 C24 . . . . -0.4(7) ?
    C21 C22 C23 C18 . . . . -0.4(7) ?
    C21 C22 C23 C24 . . . . -176.0(5) ?
    C18 C23 C24 C27 . . . . -95.2(6) ?
    C22 C23 C24 C27 . . . . 80.0(6) ?
    C18 C23 C24 C25 . . . . 119.6(6) ?
    C22 C23 C24 C25 . . . . -65.2(6) ?
    C18 C23 C24 C26 . . . . 53.1(7) ?
    C22 C23 C24 C26 . . . . -131.7(5) ?
    C23 C24 C25 C26 . . . . -108.5(6) ?
    C27 C24 C25 C26 . . . . 108.2(6) ?
    C23 C24 C25 Cl6 . . . . 140.7(4) ?
    C27 C24 C25 Cl6 . . . . -2.6(7) ?
    C26 C24 C25 Cl6 . . . . -110.9(5) ?
    C23 C24 C25 Cl5 . . . . -0.8(7) ?
    C27 C24 C25 Cl5 . . . . -144.1(4) ?
    C26 C24 C25 Cl5 . . . . 107.7(5) ?
    Cl6 C25 C26 C24 . . . . 110.8(5) ?
    Cl5 C25 C26 C24 . . . . -109.3(5) ?
    C23 C24 C26 C25 . . . . 107.0(5) ?
    C27 C24 C26 C25 . . . . -106.7(5) ?
    C23 C24 C27 C32 . . . . -78.0(6) ?
    C25 C24 C27 C32 . . . . 67.4(7) ?
    C26 C24 C27 C32 . . . . 133.6(5) ?
    C23 C24 C27 C28 . . . . 98.1(6) ?
    C25 C24 C27 C28 . . . . -116.6(6) ?
    C26 C24 C27 C28 . . . . -50.3(7) ?
    C32 C27 C28 C29 . . . . 0.4(8) ?
    C24 C27 C28 C29 . . . . -175.7(5) ?
    C27 C28 C29 C30 . . . . -0.8(8) ?
    C33 O2 C30 C29 . . . . -177.1(5) ?
    C33 O2 C30 C31 . . . . 2.5(7) ?
    C28 C29 C30 O2 . . . . -179.6(5) ?
    C28 C29 C30 C31 . . . . 0.7(8) ?
    O2 C30 C31 C32 . . . . -179.8(5) ?
    C29 C30 C31 C32 . . . . -0.2(8) ?
    C28 C27 C32 C31 . . . . 0.2(8) ?
    C24 C27 C32 C31 . . . . 176.3(5) ?
    C30 C31 C32 C27 . . . . -0.3(8) ?
    C30 O2 C33 C34 . . . . 179.3(4) ?
loop_
    _geom_hbond_atom_site_label_D
    _geom_hbond_atom_site_label_H
    _geom_hbond_atom_site_label_A
    _geom_hbond_site_symmetry_A
    _geom_hbond_distance_DH
    _geom_hbond_distance_HA
    _geom_hbond_distance_DA
    _geom_hbond_angle_DHA
    _geom_hbond_publ_flag
    C3 H3 Cg1 1_545 0.95 2.66 3.665(3) 161 yes
    C20 H20 Cg2 1_565 0.95 2.60 3.480(9) 155 yes
data_global
_journal_date_recd_electronic     2013-01-31
_journal_date_accepted     2013-02-06
_journal_name_full     'Acta Crystallographica, Section E'
_journal_year     2013
_journal_volume     69
_journal_issue      3
_journal_page_first     o405
_journal_page_last     o405
_journal_paper_category     QO
_journal_paper_doi     10.1107/S1600536813003735
_journal_coeditor_code     CV5386
_publ_contact_author_name     'Weiren Xu'
_publ_contact_author_address
;
School of Pharmacy, Tianjin Medical University,
Tianjin 300070,
People's Republic of China
Tianjin Key Laboratory of Molecular Design and Drug Discovery,
Tianjin Institute of Pharmaceutical Research,
Tianjin 300193,
People's Republic of China
;
_publ_contact_author_email     weiren.xu@yahoo.com
_publ_contact_author_fax     '+86-10-66343114'
_publ_contact_author_phone     '+86-10-66343114'
_publ_section_title
;
1-(5-Bromo-2-chlorophenyl)-2,2-dichloro-1-(4-ethoxyphenyl)cyclopropane
;
loop_
    _publ_author_name
    _publ_author_footnote
    _publ_author_address
    'Shuwen Han' .
;
School of Pharmacy, Tianjin Medical University,
Tianjin 300070,
People's Republic of China
Tianjin Key Laboratory of Molecular Design and Drug Discovery,
Tianjin Institute of Pharmaceutical Research,
Tianjin 300193,
People's Republic of China
;
    'Yongheng Shi' .
;
School of Pharmacy, Tianjin Medical University,
Tianjin 300070,
People's Republic of China
Tianjin Key Laboratory of Molecular Design and Drug Discovery,
Tianjin Institute of Pharmaceutical Research,
Tianjin 300193,
People's Republic of China
;
    'Yuli, Wang' .
;
Tianjin Key Laboratory of Molecular Design and Drug Discovery,
Tianjin Institute of Pharmaceutical Research,
Tianjin 300193,
People's Republic of China
;
    'Guilong Zhao' .
;
Tianjin Key Laboratory of Molecular Design and Drug Discovery,
Tianjin Institute of Pharmaceutical Research,
Tianjin 300193,
People's Republic of China
;
    'Weiren Xu' .
;
School of Pharmacy, Tianjin Medical University,
Tianjin 300070,
People's Republic of China
Tianjin Key Laboratory of Molecular Design and Drug Discovery,
Tianjin Institute of Pharmaceutical Research,
Tianjin 300193,
People's Republic of China
;
