# Supplementary material for: 1-(5-Bromo-2-chloro­phen­yl)-2,2-di­chloro-1-(4-eth­oxy­phen­yl)cyclo­propane
Source: Acta Crystallogr Sect E Struct Rep Online. 2013 Feb 20;69(Pt 3):o405. doi: 10.1107/S1600536813003735 (PMC3588413; doi:10.1107/S1600536813003735)
Supplement: Supplementary file 2 [file e-69-0o405-Isup2.hkl]

# 
# h,k,l, Fc-squared, Fo-squared, sigma(Fo-squared) and status flag 
# 
data_I
_shelx_title ' shelx in C2/c' 
_shelx_refln_list_code          4 
_shelx_F_calc_maximum      704.91 
_exptl_crystal_F_000      3360.00 
_reflns_d_resolution_high  0.8403 
 
loop_ 
 _symmetry_equiv_pos_as_xyz 
 'x, y, z' 
 '-x, y, -z+1/2' 
 'x+1/2, y+1/2, z' 
 '-x+1/2, y+1/2, -z+1/2' 
 '-x, -y, -z' 
 'x, -y, z-1/2' 
 '-x+1/2, -y+1/2, -z' 
 'x+1/2, -y+1/2, z-1/2' 
 
_cell_length_a    27.4469 
_cell_length_b     8.8863 
_cell_length_c    28.8611 
_cell_angle_alpha  90.000 
_cell_angle_beta   98.348 
_cell_angle_gamma  90.000 
 
_shelx_F_squared_multiplier     1.000 
 
loop_ 
 _refln_index_h 
 _refln_index_k 
 _refln_index_l 
 _refln_F_squared_calc 
 _refln_F_squared_meas 
 _refln_F_squared_sigma 
 _refln_observed_status 
   2   0   0     1896.37     1168.80    334.80 o 
   4   0   0    10112.22    12592.36    564.48 o 
   6   0   0      877.72      719.48    155.97 o 
   8   0   0   401248.34   376610.84  14725.12 o 
  10   0   0    54592.46    52810.88    964.61 o 
  12   0   0   268207.66   290558.38  84277.27 o 
  14   0   0       88.85      507.52    175.67 o 
  16   0   0     4282.03     4214.31    709.58 o 
  18   0   0    13848.18    15187.48   2153.18 o 
  20   0   0     9793.88    12613.93   2108.39 o 
  22   0   0      264.31      303.07     82.48 o 
  24   0   0    11155.87    15333.78   4605.59 o 
  26   0   0     3678.26     2647.04    783.62 o 
  28   0   0    11082.36    10680.41   3392.89 o 
  30   0   0     1652.46     1582.89    635.97 o 
  32   0   0      598.90      580.25    354.50 o 
   1   1   0     1548.81     2216.75    111.53 o 
   3   1   0    29451.17    27420.97    526.94 o 
   5   1   0    12756.90    11519.71    601.90 o 
   7   1   0     3104.96     3232.27    114.72 o 
  11   1   0    38732.26    36299.21    982.09 o 
  13   1   0     9797.63     8066.15    470.06 o 
  15   1   0    82820.44    90668.59   1784.87 o 
  17   1   0     7791.96    11224.64    732.03 o 
  19   1   0     5796.55     8340.57   1067.36 o 
  21   1   0     1864.06     1606.37    234.52 o 
  23   1   0    89868.22    56968.63  13189.96 o 
  25   1   0      404.05      278.62     99.66 o 
  27   1   0      127.41      539.99    587.36 o 
  29   1   0       10.19      238.69    139.16 o 
  31   1   0     6775.45     6504.63   1424.51 o 
   0   2   0    43279.27    43114.73   1033.93 o 
   2   2   0      499.16      879.79    115.38 o 
   4   2   0   134964.13   121778.48   2066.91 o 
   6   2   0     2475.31     2361.99    138.31 o 
   8   2   0    12358.08    11454.70    353.12 o 
  10   2   0     8611.82     7543.49    494.72 o 
  12   2   0     3803.05     3701.17    376.60 o 
  14   2   0      895.44     1064.33    248.26 o 
  16   2   0    60509.22    58924.77   6109.38 o 
  18   2   0    10285.36    12278.36    848.47 o 
  20   2   0      958.02     1376.35    989.94 o 
  22   2   0      228.07      288.35     73.09 o 
  24   2   0     9737.46    12287.88   1214.53 o 
  26   2   0     7076.63     8916.49   1367.20 o 
  28   2   0     8291.57     7765.88   1301.21 o 
  30   2   0     5939.87     5538.79   1072.19 o 
   1   3   0    19798.91    20028.24    766.45 o 
   3   3   0    59005.65    49968.93   1759.26 o 
   5   3   0    45076.16    44044.64   1095.38 o 
   7   3   0    50695.83    47930.25   1127.23 o 
   9   3   0      830.62      703.46    115.78 o 
  11   3   0    82989.67    62466.12   6763.91 o 
  13   3   0    11841.60    11770.74    484.23 o 
  15   3   0    14006.47    13525.46   1433.00 o 
  17   3   0     9417.65    10685.22   1099.86 o 
  19   3   0     7023.02     9365.22   1718.43 o 
  21   3   0     1921.80     2184.71    467.67 o 
  23   3   0    21320.47    32189.95   3828.04 o 
  25   3   0     2193.01     2512.03    631.01 o 
  27   3   0     4180.81     3651.04    776.85 o 
  29   3   0     1405.41     2160.29    519.92 o 
   0   4   0   211594.58   212307.84  14760.06 o 
   2   4   0    10070.91    11230.51    993.64 o 
   4   4   0      554.10      814.63    144.40 o 
   6   4   0    18712.41    21010.27   1220.34 o 
   8   4   0    15649.47    12258.44    753.87 o 
  10   4   0     1147.77     1658.86    372.54 o 
  12   4   0    39062.14    39206.78   1770.48 o 
  14   4   0     4774.36     6885.65   1043.73 o 
  16   4   0    27088.32    30065.73   1131.18 o 
  18   4   0     7012.15     8617.76   1743.11 o 
  20   4   0    21585.87    27176.24   1944.45 o 
  22   4   0     4317.82     5530.91   1106.93 o 
  24   4   0      570.24      550.73    175.45 o 
  26   4   0     9521.77     9748.61   1683.53 o 
  28   4   0    11378.83    11688.75   2318.37 o 
   1   5   0     2420.55     3754.13    571.98 o 
   3   5   0    47536.25    47595.34   2078.04 o 
   5   5   0    14400.42    11822.89    911.72 o 
   7   5   0    53735.28    45514.16   1628.28 o 
   9   5   0    27769.08    26870.51    870.39 o 
  11   5   0     3748.97     4870.81    658.26 o 
  13   5   0      220.44      216.33    184.75 o 
  15   5   0    15958.47    19000.25    880.50 o 
  17   5   0     2270.69     1722.71    263.40 o 
  19   5   0     5607.82     6904.45   1437.12 o 
  21   5   0      505.30      679.09    443.52 o 
  23   5   0     1569.38     1611.96    471.41 o 
  25   5   0      181.67       91.85    134.77 o 
  27   5   0      577.54      615.51    263.23 o 
   0   6   0    41042.35    33914.80   8920.11 o 
   2   6   0     4122.74     4533.83    595.18 o 
   4   6   0      340.43      940.42    324.51 o 
   6   6   0     1475.15     1282.99    167.02 o 
   8   6   0    54970.70    53774.74   2003.19 o 
  10   6   0      405.19      434.60    102.73 o 
  12   6   0    12472.79    16353.21   1070.54 o 
  14   6   0     9381.69     9590.61   1130.31 o 
  16   6   0    17663.35    16999.24   1236.91 o 
  18   6   0     1466.15     1298.40    311.24 o 
  20   6   0     4358.70     4803.08   1122.26 o 
  22   6   0     3724.88     2869.32    757.31 o 
  24   6   0      905.94     1001.81    412.55 o 
  26   6   0     6799.63     5553.28   1116.20 o 
   1   7   0    26247.20    25215.12   2283.29 o 
   3   7   0    14281.91    15372.42   1279.97 o 
   5   7   0      302.23      534.06    233.14 o 
   7   7   0     1278.20     1951.36    395.80 o 
   9   7   0     8130.21     8329.82   3623.30 o 
  11   7   0    34426.10    33620.86   2047.65 o 
  13   7   0       73.34      395.06    108.35 o 
  15   7   0       99.71      362.98    169.14 o 
  17   7   0      157.50      250.61    101.70 o 
  19   7   0     2142.11     2285.08    739.80 o 
  21   7   0      454.55      628.71    268.70 o 
  23   7   0    10805.04     9217.73   2367.72 o 
   0   8   0     3080.72     3571.17   1594.24 o 
   2   8   0      631.77      624.63    111.72 o 
   4   8   0     3603.08     3722.64   1394.06 o 
   6   8   0      239.21     1200.06    427.82 o 
   8   8   0     5418.27     5921.12   1309.31 o 
  10   8   0     1047.29     1074.93    254.09 o 
  12   8   0     1120.60     2080.33    616.57 o 
  14   8   0     4425.72     6068.96   3498.16 o 
  16   8   0      197.55      648.44    302.63 o 
  18   8   0      731.86      730.46    290.18 o 
  20   8   0     8689.92     7785.42   1796.84 o 
   1   9   0       88.37      332.34    478.65 o 
   3   9   0     4766.08     4699.40    915.57 o 
   5   9   0     7261.21     5175.74   1011.73 o 
   7   9   0     4508.48     3486.91    806.79 o 
   9   9   0     1902.49     1785.49    681.05 o 
  11   9   0     4764.22     4081.93   1313.40 o 
  13   9   0      130.86      151.03    178.22 o 
  15   9   0      437.07      994.76    391.74 o 
   0  10   0      839.62     1015.42    910.92 o 
   2  10   0    13622.63    14164.40   3042.53 o 
   4  10   0     3364.63     2923.73   1054.01 o 
   6  10   0    17813.45    18994.53   3648.44 o 
   8  10   0      538.60      608.98    314.97 o 
  10  10   0       10.21      242.83    201.87 o 
 -31   1   1        4.97      115.02    215.83 o 
 -29   1   1     1975.01     2029.03    710.49 o 
 -27   1   1       55.99      109.72    104.66 o 
 -25   1   1     2636.75     2767.49    423.03 o 
 -23   1   1    13599.70    25114.80   6915.37 o 
 -21   1   1     1110.09      906.29    216.49 o 
 -19   1   1     3922.99     4346.08    809.55 o 
 -17   1   1    30605.43    31308.35   1166.13 o 
 -15   1   1     5044.74     4840.12    554.04 o 
 -13   1   1    13272.57    13195.95    504.12 o 
 -11   1   1     1041.66     1878.85    164.73 o 
  -9   1   1    72937.40    70103.26   2224.32 o 
  -7   1   1     5573.21     5430.23    187.78 o 
  -5   1   1    99045.70    89323.95   1599.94 o 
  -3   1   1     3545.82     3256.01    101.47 o 
  -1   1   1     2583.20     2191.30    101.01 o 
   1   1   1     7661.46     7536.23    217.66 o 
   3   1   1    55835.84    46662.55   3182.62 o 
   7   1   1      886.25      902.78    118.39 o 
   9   1   1    25719.17    27593.14    485.61 o 
  11   1   1     2506.47     2430.38    166.19 o 
  13   1   1    19586.02    17337.13    659.41 o 
  15   1   1     1891.62     1425.02    268.80 o 
  17   1   1    34339.08    36303.28   1134.60 o 
  19   1   1    11735.94    13720.51   1490.02 o 
  21   1   1      377.14      388.22     77.67 o 
  23   1   1    10363.51     9408.27   1592.35 o 
  25   1   1        5.32     2416.62    924.92 o 
  27   1   1    10452.20    12802.54   1997.93 o 
  29   1   1      333.10      690.10    436.62 o 
  31   1   1      299.39      268.34    161.78 o 
 -30   2   1      645.97      678.04    387.98 o 
 -28   2   1     2026.54     3253.36    901.45 o 
 -26   2   1     1090.08     1675.55    760.63 o 
 -24   2   1      990.07     2625.14    760.23 o 
 -22   2   1     2884.25     2903.75    550.26 o 
 -20   2   1     4459.43     3722.26    640.58 o 
 -18   2   1     1774.64     1722.55    425.83 o 
 -16   2   1      489.31      864.40    386.45 o 
 -14   2   1      714.50      465.91    148.65 o 
 -12   2   1     1877.68     2039.84    391.71 o 
 -10   2   1    29444.79    25485.12    744.45 o 
  -8   2   1     4685.31     3361.93    129.26 o 
  -6   2   1    12034.46    10520.65    343.16 o 
  -4   2   1    41357.37    44966.95    879.45 o 
  -2   2   1     9269.32    11186.78    357.54 o 
   0   2   1     3742.14     3826.56    159.11 o 
   2   2   1    36163.43    36814.40    753.07 o 
   4   2   1    44137.41    44949.89    755.49 o 
   6   2   1    29182.90    29073.20   1262.90 o 
   8   2   1    18234.05    15323.19    599.11 o 
  10   2   1    38511.56    37345.79    886.83 o 
  12   2   1     4785.08     3926.48    361.35 o 
  14   2   1     5295.23     3482.05    870.50 o 
  16   2   1     2504.17     2684.63    440.44 o 
  18   2   1     1103.71      611.79    520.62 o 
  20   2   1    19961.21    22236.67   2189.76 o 
  22   2   1      720.41     1062.46   1777.53 o 
  24   2   1      485.66      598.69    134.18 o 
  26   2   1     2296.85     2539.82    559.72 o 
  28   2   1      884.53      971.41    248.05 o 
  30   2   1      675.45      501.63    171.56 o 
 -31   3   1      188.90      304.39    179.02 o 
 -29   3   1      861.55     1001.70    366.73 o 
 -27   3   1      142.89      313.90    253.54 o 
 -25   3   1     1933.65     1842.66    414.36 o 
 -23   3   1     1197.12     2675.82   2017.08 o 
 -21   3   1      742.97      103.58    536.49 o 
 -19   3   1     3036.70     2827.27    660.52 o 
 -17   3   1     1083.63     1783.56    653.13 o 
 -15   3   1    36640.00    41219.60   2064.15 o 
 -13   3   1    10141.11    15991.44   2272.75 o 
 -11   3   1     3775.74     2637.04    569.20 o 
  -9   3   1     8900.65    11402.19   3393.65 o 
  -7   3   1     1626.18     1578.62    132.64 o 
  -5   3   1    24159.87    20659.47    785.26 o 
  -3   3   1   118049.81   114279.61   4660.90 o 
  -1   3   1     1120.61    14792.15   5413.85 o 
   1   3   1     7506.34     8585.53    317.73 o 
   3   3   1    66882.13    68800.34   1670.88 o 
   7   3   1    61326.78    52928.41   1351.01 o 
   9   3   1       66.57      292.81     50.98 o 
  11   3   1       27.95     1011.63    327.19 o 
  13   3   1     1786.20     2400.33    441.21 o 
  15   3   1    43546.38    44863.32   1772.58 o 
  17   3   1     3186.98     3804.44    882.65 o 
  19   3   1     2327.30     4809.84   2542.68 o 
  21   3   1      202.49      320.94    174.32 o 
  23   3   1     5185.75     3875.67    930.78 o 
  25   3   1      156.59      337.56    167.88 o 
  27   3   1       58.39      289.39    145.42 o 
  29   3   1     3184.00     3423.33    847.43 o 
 -30   4   1     4229.07     5117.71   1060.81 o 
 -28   4   1     1857.63     3080.97   1206.43 o 
 -26   4   1     3956.55     3716.19   1194.10 o 
 -24   4   1      187.07      586.51    267.82 o 
 -22   4   1      640.58     1218.15    480.47 o 
 -20   4   1      673.37     1294.14   1457.63 o 
 -18   4   1    25935.11    28648.92   2434.96 o 
 -16   4   1     7565.31     9396.72   3412.26 o 
 -14   4   1     7731.13     8635.56    751.98 o 
 -12   4   1      820.06     1253.38    325.56 o 
 -10   4   1    20938.52    19377.24    924.11 o 
  -8   4   1    13532.12    13228.13    616.24 o 
  -6   4   1    43492.45    42861.26   1247.52 o 
  -4   4   1     2032.72     1788.02    242.02 o 
  -2   4   1    29162.87    28466.39   1017.55 o 
   0   4   1    33253.32    40710.77   5019.17 o 
   2   4   1    13604.04    16683.11    650.89 o 
   4   4   1    24901.61    22099.68    847.80 o 
   6   4   1    45809.14    45710.24   1799.57 o 
   8   4   1    16322.39    16168.25    637.11 o 
  10   4   1     1335.93     1178.95    292.82 o 
  12   4   1     2458.09     2441.21    682.38 o 
  14   4   1     4181.62     6061.77   1249.65 o 
  16   4   1    13164.00    15081.07   1889.21 o 
  18   4   1      220.83      453.27    104.12 o 
  20   4   1      326.84     1138.26    490.46 o 
  22   4   1     3401.03     3955.64   4154.26 o 
  24   4   1      153.31      329.32    109.09 o 
  26   4   1      149.25      297.13    161.85 o 
  28   4   1       30.09      444.81    360.16 o 
 -27   5   1      372.64      299.08    214.08 o 
 -25   5   1      130.61      -58.37    163.80 o 
 -23   5   1     1592.25     1644.03    473.33 o 
 -21   5   1       16.05      355.79    188.13 o 
 -19   5   1     3179.26     3300.97    410.47 o 
 -17   5   1     1055.41     2150.20    615.17 o 
 -15   5   1    13849.38    14699.26    709.79 o 
 -11   5   1     7560.56     7681.83    760.86 o 
  -9   5   1    10892.57    11029.98    779.29 o 
  -7   5   1    15369.28    19541.08   1792.74 o 
  -5   5   1     2752.21     3767.88    545.87 o 
  -3   5   1     1653.10     4389.07   1788.93 o 
  -1   5   1    14256.37    13429.65    905.73 o 
   1   5   1     5440.38     5429.92    713.13 o 
   3   5   1    12846.68    12159.45    789.65 o 
   5   5   1     7590.10     8079.13    595.83 o 
   7   5   1     3826.45     4737.27    773.82 o 
   9   5   1      474.72     1198.36    370.26 o 
  11   5   1    17411.12    19671.95   1110.73 o 
  13   5   1    11950.37    11925.03   1300.22 o 
  15   5   1     4065.87     4704.12    967.74 o 
  17   5   1    10204.50    10465.86   1723.44 o 
  19   5   1      671.85      978.08    276.33 o 
  21   5   1     5661.29     6405.55   1590.78 o 
  23   5   1     1124.00      997.95    387.68 o 
  25   5   1       17.32      315.69    517.02 o 
  27   5   1        1.23      306.58    148.06 o 
 -26   6   1      645.40      855.78    345.08 o 
 -24   6   1    14556.77    10975.79   2593.93 o 
 -22   6   1     5095.15     5643.35    944.92 o 
 -20   6   1      308.83      677.61    317.04 o 
 -18   6   1     7561.85     8762.91   1614.11 o 
 -16   6   1    12870.73    15632.04   1672.26 o 
 -14   6   1    11945.30    17206.89   1894.06 o 
 -12   6   1    21691.39    23015.92   1644.63 o 
 -10   6   1    11789.46    13131.99   1338.28 o 
  -8   6   1    27550.73    24477.79   1763.14 o 
  -6   6   1     5522.39    12621.90   3380.96 o 
  -4   6   1     7844.47     7945.37    783.10 o 
  -2   6   1     5740.16     5282.58    742.83 o 
   0   6   1     9301.78    15129.20   3288.80 o 
   2   6   1      637.14     1356.65   1260.63 o 
   4   6   1     2903.22     2235.73    390.97 o 
   6   6   1     3720.64     7774.64   1189.04 o 
   8   6   1    13032.39    19112.80   3254.56 o 
  10   6   1       23.80      349.72    153.95 o 
  12   6   1     2081.92     2060.63    425.72 o 
  14   6   1     2147.26     2932.83    429.26 o 
  16   6   1     3939.42     3497.95    640.95 o 
  18   6   1     1189.13     1317.96    274.40 o 
  20   6   1       66.26      222.21    113.27 o 
  22   6   1      286.11      534.82    189.65 o 
  24   6   1     3364.16     2787.60    672.29 o 
  26   6   1      635.39      582.53    260.54 o 
 -23   7   1      792.67      991.81   1046.70 o 
 -21   7   1        0.19      580.37    242.58 o 
 -19   7   1      414.78      719.21    183.25 o 
 -17   7   1     7809.33     9249.96   1551.98 o 
 -15   7   1     4458.70     5034.47    937.54 o 
 -13   7   1     1047.76     2255.12    519.18 o 
 -11   7   1     6136.65     9197.63   1474.60 o 
  -9   7   1    14278.60    16104.53   1575.43 o 
  -7   7   1    16109.18    15750.53   1158.18 o 
  -5   7   1     5178.41     5699.31   1024.25 o 
  -3   7   1      422.68     1256.17    563.64 o 
  -1   7   1    10720.61    15146.81   2046.66 o 
   1   7   1    41204.39    40205.45   3319.53 o 
   3   7   1      960.52     1907.73    882.99 o 
   5   7   1      674.25     2138.23    587.01 o 
   7   7   1     4609.45     5304.75    980.02 o 
   9   7   1    22293.04    19967.88   1507.30 o 
  11   7   1      224.16     2314.62   1660.29 o 
  13   7   1     5780.68     5212.83    903.62 o 
  15   7   1     4250.08     4336.43    936.19 o 
  17   7   1     1507.51     1501.38    408.45 o 
  19   7   1     3449.61     4197.27   1441.01 o 
  21   7   1     2407.23     2183.09    527.76 o 
  23   7   1      685.22      722.44    270.91 o 
 -20   8   1        4.78      730.18    404.31 o 
 -18   8   1      442.18      524.41    205.45 o 
 -16   8   1     3238.85     3141.20   1124.08 o 
 -14   8   1     4771.76     4337.12    957.62 o 
 -12   8   1    15035.94    16049.57   1859.89 o 
 -10   8   1      451.68      611.89    223.30 o 
  -8   8   1      449.28      979.17    265.90 o 
  -6   8   1      674.68     1691.60    515.53 o 
  -4   8   1    19439.86    19611.27   1678.63 o 
  -2   8   1      842.12      713.42    112.29 o 
   0   8   1     8858.81    12153.41   1630.11 o 
   2   8   1      989.27     2423.05    605.74 o 
   4   8   1     1527.24     1128.57    180.85 o 
   6   8   1    15888.93    18122.53   1558.31 o 
   8   8   1     5784.08     6299.61   1331.05 o 
  10   8   1      792.33      425.04    185.05 o 
  12   8   1    10942.63    12246.31   1604.16 o 
  14   8   1    28480.77    13120.48  10120.03 o 
  16   8   1     2182.35     2356.90    860.01 o 
  18   8   1      871.18     1307.38    766.28 o 
  20   8   1      395.98      411.95    191.15 o 
 -17   9   1     2334.97     1908.49    669.41 o 
 -15   9   1     2389.78     2905.55    922.48 o 
 -13   9   1     1798.90     1113.50    446.52 o 
 -11   9   1     3371.05     3483.46    982.34 o 
  -9   9   1     3763.78     3085.99    893.05 o 
  -7   9   1     1031.57      938.04    267.73 o 
  -5   9   1      773.22      776.27    163.06 o 
  -3   9   1     4869.29     4757.53    911.20 o 
  -1   9   1     3179.85     2735.79    725.02 o 
   1   9   1     5406.79     5067.99    973.25 o 
   3   9   1      108.82      464.15    212.07 o 
   5   9   1     1271.28     1514.46    616.92 o 
   7   9   1      255.38      309.99    180.02 o 
   9   9   1     2911.58     2800.01    932.46 o 
  11   9   1     4372.81     3766.38    938.60 o 
  13   9   1      295.96      381.93    256.30 o 
  15   9   1     5312.41     4522.24   1164.86 o 
 -10  10   1     4793.22     4062.91   1319.67 o 
  -8  10   1     6165.37     4729.10   1423.93 o 
  -6  10   1     1010.09     1622.89    697.68 o 
  -4  10   1       16.52      226.86    201.75 o 
  -2  10   1     5493.77     6695.16   2022.63 o 
   0  10   1     3858.48     3712.77   1060.25 o 
   2  10   1      104.85      798.09    372.70 o 
   4  10   1      380.78      538.74    283.85 o 
   6  10   1     4085.25     5286.77   1191.05 o 
   8  10   1     2432.08     2174.51    740.54 o 
  10  10   1      734.83      818.97    383.66 o 
 -32   0   2    15193.04    17060.30   7301.65 o 
 -30   0   2       36.51      292.78    248.53 o 
 -28   0   2    15089.27    14789.94   2037.14 o 
 -26   0   2       13.03       90.38    100.74 o 
 -24   0   2    15973.27    18209.88   2226.33 o 
 -22   0   2     1147.04     1293.75    497.07 o 
 -20   0   2    76026.73    78944.41   4718.48 o 
 -18   0   2     5755.38     4555.75    910.64 o 
 -16   0   2    27920.21    31014.82   1219.89 o 
 -14   0   2    25412.66    28110.13   1722.48 o 
 -12   0   2    32980.22    37034.29   1536.95 o 
 -10   0   2    16918.88    19049.69   1053.27 o 
  -8   0   2    76911.11    72861.57   1777.38 o 
  -6   0   2   109533.78   111737.74   2861.37 o 
  -4   0   2    51854.17    59216.25   1929.24 o 
  -2   0   2    14940.59    11834.38    478.66 o 
   2   0   2    67218.36    62909.13   1021.28 o 
   6   0   2    11924.28    12564.27    517.61 o 
   8   0   2      161.91      547.03    112.53 o 
  10   0   2   171245.02   173875.22   4967.89 o 
  12   0   2    53649.29    60161.79   2119.19 o 
  14   0   2    32486.08    32497.42    966.75 o 
  16   0   2     2142.96     1958.13    179.97 o 
  18   0   2     4691.55     4548.10    811.90 o 
  20   0   2      333.35      411.08     95.62 o 
  22   0   2    57121.74    65389.63   5083.44 o 
  24   0   2     3006.26     4217.67   1143.37 o 
  26   0   2     4326.62     3724.01   1002.51 o 
  28   0   2     1705.59     1218.63    702.84 o 
  30   0   2     1972.09     1784.96    773.05 o 
 -31   1   2      686.78      924.99    377.75 o 
 -29   1   2     4948.65     4973.89    936.35 o 
 -27   1   2     5249.89     4225.74    747.59 o 
 -25   1   2     3981.12     3678.02    370.75 o 
 -23   1   2      124.01      542.68    590.89 o 
 -21   1   2    13606.14    16187.62   1266.09 o 
 -19   1   2    28115.15    30234.00   1374.91 o 
 -17   1   2    49501.03    52382.76   1556.39 o 
 -15   1   2       46.64      138.80     87.25 o 
 -13   1   2     5467.46     6794.20    557.99 o 
 -11   1   2      527.99      647.97    119.15 o 
  -9   1   2   146608.19   147239.77   1906.05 o 
  -7   1   2    17932.68    16043.07    505.93 o 
  -5   1   2    88017.84    91803.85   1778.53 o 
  -3   1   2      394.91      573.14     83.93 o 
  -1   1   2    44183.66    36262.78    623.90 o 
   1   1   2    20633.26    21099.45    634.57 o 
   3   1   2   100585.11    97403.15   1987.04 o 
   5   1   2    50948.29    63794.18    808.89 o 
   7   1   2     9404.61    11557.62    391.54 o 
   9   1   2      918.41      894.68    131.14 o 
  11   1   2     4709.16     5000.67    287.08 o 
  13   1   2     5789.30     6206.34    548.75 o 
  15   1   2    16987.09    16822.49    690.15 o 
  17   1   2    18437.26    23331.60   1763.76 o 
  19   1   2    24954.47    27381.85   1490.70 o 
  21   1   2     6488.40     7141.17    770.98 o 
  23   1   2    13146.07    14477.10   1506.18 o 
  25   1   2    12336.13    14519.85   2192.19 o 
  27   1   2     9761.37    10485.52   1628.88 o 
  29   1   2    14094.57    13919.77   2227.37 o 
  31   1   2      655.16      558.32    248.33 o 
 -30   2   2        5.34       49.11    127.80 o 
 -28   2   2      275.16      574.60    226.21 o 
 -26   2   2     2110.65     2075.24    506.62 o 
 -24   2   2    14500.16    16024.26   1865.20 o 
 -22   2   2    13002.67    15600.87   1148.50 o 
 -20   2   2     3861.11     3297.54    527.05 o 
 -18   2   2      389.95      487.03    139.97 o 
 -16   2   2    19934.63    22943.64    795.38 o 
 -14   2   2    35763.55    37637.96   1222.52 o 
 -12   2   2    35647.08    37434.47    802.42 o 
 -10   2   2     3316.78     3318.12    214.54 o 
  -8   2   2    25472.90    27060.00    450.72 o 
  -6   2   2    62394.57    55901.60   1004.86 o 
  -4   2   2    48732.63    46341.02    667.76 o 
  -2   2   2     7606.25     5084.21    204.21 o 
   0   2   2    42658.59    37807.85    542.99 o 
   2   2   2   144727.52   149825.31   1799.23 o 
   4   2   2   134644.09   130404.84   1500.79 o 
   6   2   2   413013.19   298349.94  34698.67 o 
   8   2   2    33765.35    33507.11    970.53 o 
  10   2   2    21215.78    21196.76    707.82 o 
  12   2   2     1277.04     1301.95    301.68 o 
  14   2   2   131913.61   142111.61   6886.62 o 
  16   2   2      359.74      582.25    137.02 o 
  18   2   2    23026.54    26988.58   1443.30 o 
  20   2   2     6783.83     7547.14   1403.63 o 
  22   2   2    36297.27    47929.93   3322.29 o 
  24   2   2     3854.73     4001.71    624.02 o 
  26   2   2     3794.12     4239.80    780.74 o 
  28   2   2      339.66      540.71    184.14 o 
  30   2   2     1962.01     1469.20    409.63 o 
 -31   3   2        4.76      109.73    126.82 o 
 -29   3   2     1491.95     1680.21    521.40 o 
 -27   3   2    16499.87    21986.05   3751.79 o 
 -25   3   2      791.91      759.93    266.48 o 
 -23   3   2      311.01      354.22    283.18 o 
 -21   3   2    13414.45    16239.13   1218.33 o 
 -19   3   2    14031.17    14416.82    870.75 o 
 -17   3   2    36543.75    33794.33   5446.98 o 
 -15   3   2     1579.01     2003.28    465.29 o 
 -13   3   2    58849.60    61635.38   2425.81 o 
 -11   3   2     7254.51    10302.77   1192.89 o 
  -9   3   2   241658.97   192639.95  14768.50 o 
  -7   3   2      234.00      201.52     43.53 o 
  -5   3   2    25167.62    21679.35    767.90 o 
  -1   3   2   496895.84   442536.56  65577.55 o 
   1   3   2     7419.06     5948.83    242.27 o 
   3   3   2    54871.30    54358.45   1354.33 o 
   5   3   2     2560.15     2991.25    163.88 o 
   7   3   2   156223.95   152912.36   4797.05 o 
   9   3   2    11764.67    12456.31    530.31 o 
  11   3   2   101518.51   114076.59   3579.77 o 
  13   3   2     4836.24     5730.48    538.41 o 
  15   3   2     6277.47     7377.47   1713.81 o 
  17   3   2     6472.19     7992.57    875.34 o 
  19   3   2    23098.06    25546.74   2683.83 o 
  21   3   2     4289.52     2048.30   1116.11 o 
  23   3   2      735.05      713.17    118.70 o 
  25   3   2     1925.21     2054.31    483.16 o 
  27   3   2      697.60      643.79    146.33 o 
  29   3   2      505.50      516.69    201.35 o 
 -30   4   2     1914.84     2293.68    658.04 o 
 -28   4   2      741.39      446.98    199.98 o 
 -26   4   2     1805.84     2394.43    759.97 o 
 -24   4   2    14849.93    19052.73   2484.66 o 
 -22   4   2      403.01      698.69    122.36 o 
 -20   4   2    14009.98    13966.44   2466.12 o 
 -18   4   2     6104.42     9671.16   2049.26 o 
 -16   4   2    10699.64    10842.64   2201.67 o 
 -14   4   2     2185.27     1692.41    223.55 o 
 -12   4   2    75247.84    72595.49   2234.34 o 
 -10   4   2     8462.31    11796.07   2197.64 o 
  -8   4   2      817.92     1113.25    220.25 o 
  -6   4   2    47525.98    47310.57   2154.13 o 
  -4   4   2   113352.25   110095.43   3455.56 o 
  -2   4   2     2162.63     2320.76    276.56 o 
   0   4   2     3967.55     6753.45   1372.98 o 
   2   4   2    13889.73    16452.06    648.36 o 
   4   4   2     3295.46     6186.93    659.34 o 
   6   4   2     2137.89     4923.58   1507.52 o 
   8   4   2     2720.70     3964.38    400.09 o 
  10   4   2    27888.47    30608.84   1143.08 o 
  12   4   2    11188.59    12009.46    849.37 o 
  14   4   2    30503.55    28074.00   2618.50 o 
  16   4   2     3194.33     4766.12   1143.65 o 
  18   4   2     7895.91     7910.17    796.61 o 
  20   4   2     3533.23     3761.80    923.39 o 
  22   4   2    60608.00    72117.88  16375.56 o 
  24   4   2        1.85      238.89     92.91 o 
  26   4   2     1844.85     1316.39    516.04 o 
  28   4   2       87.47      158.66    188.39 o 
 -27   5   2      749.00      452.33    234.29 o 
 -25   5   2     7534.06     6912.50   1394.10 o 
 -23   5   2     6614.28     8419.05   1500.59 o 
 -21   5   2      106.56       50.83    106.51 o 
 -19   5   2      342.01      842.31    162.50 o 
 -17   5   2    16144.53    17512.41   1872.52 o 
 -15   5   2     1013.18      753.08    306.05 o 
 -13   5   2     7073.34     7853.98   1043.41 o 
 -11   5   2     2987.87     2955.09    481.94 o 
  -9   5   2     9969.43    11596.25    344.20 o 
  -7   5   2     2895.95     2618.25    337.84 o 
  -5   5   2     3395.18     2757.21    440.33 o 
  -3   5   2      489.04      510.92    143.11 o 
  -1   5   2     9075.46    11232.88   1404.21 o 
   1   5   2      257.01      472.99    157.91 o 
   3   5   2     2300.53     2788.66    446.99 o 
   5   5   2    20172.04    21048.19   2380.85 o 
   7   5   2    18587.20    15081.52   3289.79 o 
   9   5   2      927.86      883.88    191.41 o 
  11   5   2    23639.25    23632.18   1060.88 o 
  13   5   2     5164.94    14913.96   4788.70 o 
  15   5   2     3272.80     2843.83    846.03 o 
  17   5   2    23982.29    27163.23   1557.27 o 
  19   5   2    23259.27    25499.65   2545.03 o 
  21   5   2     1965.59     2779.84    763.57 o 
  23   5   2       12.04       72.33    227.61 o 
  25   5   2     7880.09     8446.66   1188.42 o 
  27   5   2     2657.07     2399.83    650.83 o 
 -26   6   2       34.69       30.71    123.59 o 
 -24   6   2     5724.43     9182.51   2721.81 o 
 -22   6   2       32.36      482.43    243.02 o 
 -20   6   2     5683.64     5035.13    969.98 o 
 -18   6   2     4802.79     5760.41   1203.42 o 
 -16   6   2    30819.60    31112.65   2637.48 o 
 -14   6   2    20322.07    18804.77   1587.78 o 
 -12   6   2    16264.92    15457.43   1035.89 o 
 -10   6   2     2241.02     1716.36    335.42 o 
  -8   6   2      674.07     1392.42    630.48 o 
  -6   6   2    61226.21    39134.38  12160.16 o 
  -4   6   2    11250.26    13556.52    826.61 o 
  -2   6   2    11426.66    11176.63    989.94 o 
   0   6   2      405.21      458.49    341.58 o 
   2   6   2    30280.56    27673.40   1714.51 o 
   4   6   2     2533.54     2523.58    442.54 o 
   6   6   2    40483.93    43055.34   2141.36 o 
   8   6   2     6449.77     6922.79   1163.34 o 
  10   6   2     6118.98     7135.29    963.17 o 
  12   6   2      871.30     1065.80    402.64 o 
  14   6   2     3182.92     2164.71    541.57 o 
  16   6   2     2279.85     2370.95    516.37 o 
  18   6   2      552.65      401.33    160.96 o 
  20   6   2     1714.35      579.64    483.23 o 
  22   6   2      933.13      879.93    204.91 o 
  24   6   2     3792.33     3227.53    758.61 o 
  26   6   2      433.96      529.64    261.33 o 
 -23   7   2     1805.05     1369.59    433.33 o 
 -21   7   2    13964.22    12913.54   2923.57 o 
 -19   7   2      252.42      276.06    130.52 o 
 -17   7   2     6118.70     8463.65   1325.80 o 
 -15   7   2    17269.79    17406.98   1472.13 o 
 -13   7   2    12355.59    14645.55   1518.84 o 
 -11   7   2    11833.84    13025.77   1817.68 o 
  -9   7   2    17540.67    17905.59   1658.38 o 
  -7   7   2     9435.75     9455.67   1634.42 o 
  -5   7   2     1928.37     1880.52    475.27 o 
  -3   7   2     6875.02     7868.70   1132.36 o 
  -1   7   2    21002.34    20373.18   1663.26 o 
   1   7   2    20730.83    18863.33   1636.49 o 
   3   7   2    10872.52    11510.92   1755.45 o 
   5   7   2    14384.09    16374.43   1630.04 o 
   7   7   2     1230.50     1704.62    454.21 o 
   9   7   2       11.74      427.47    152.74 o 
  11   7   2    44740.38    45962.52   7284.43 o 
  13   7   2     8465.90     9495.76   1201.23 o 
  15   7   2       60.51     1079.34    538.13 o 
  17   7   2      262.59      650.32    274.41 o 
  19   7   2     5540.86     4563.76   1126.36 o 
  21   7   2     1701.84     1538.56    485.27 o 
  23   7   2       25.82      324.19    199.41 o 
 -20   8   2       21.26       13.36    135.26 o 
 -18   8   2     2448.52     2390.09    535.99 o 
 -16   8   2      134.20      688.07    295.85 o 
 -14   8   2      675.84      866.14    244.61 o 
 -12   8   2      153.12      451.60    457.06 o 
 -10   8   2      942.97     1121.48    256.14 o 
  -8   8   2      185.52      310.01    148.00 o 
  -6   8   2    23917.28    22798.52   1759.41 o 
  -4   8   2     1663.88     3233.29    870.26 o 
  -2   8   2      263.40      569.64     92.58 o 
   0   8   2     8649.47     9399.35   1672.07 o 
   2   8   2    10316.81    10701.56   1500.13 o 
   4   8   2      334.86     1086.29    743.25 o 
   6   8   2     4456.32     3844.60   1282.36 o 
   8   8   2     4423.41     4510.53   1252.45 o 
  10   8   2      119.34      296.47     70.15 o 
  12   8   2      748.40     1649.16    472.04 o 
  14   8   2     6502.41     8520.51   1649.40 o 
  16   8   2     1360.77     1687.05    676.56 o 
  18   8   2      730.51      771.72    393.57 o 
  20   8   2      923.14      705.95    313.46 o 
 -17   9   2      370.76      660.17    420.25 o 
 -15   9   2     2618.97     1887.89    631.28 o 
 -13   9   2     1284.83     1131.65    546.69 o 
 -11   9   2      168.95      577.65    161.85 o 
  -9   9   2      702.65      807.15    201.44 o 
  -7   9   2      157.97      458.47    139.96 o 
  -5   9   2      120.12      142.75     88.28 o 
  -3   9   2     6450.35     6996.69   1258.47 o 
  -1   9   2      769.99     1048.26    495.20 o 
   1   9   2      565.95      395.58    202.81 o 
   3   9   2     1058.26      632.61    186.99 o 
   5   9   2     2037.06     2338.25    766.84 o 
   7   9   2      109.94      166.62    162.40 o 
   9   9   2     2901.10     2318.78    839.59 o 
  11   9   2      122.72      614.94    301.16 o 
  13   9   2     2442.28     2170.50    772.44 o 
  15   9   2        8.51      623.37    495.99 o 
 -10  10   2     1686.33     1438.80    537.64 o 
  -8  10   2     2356.84     2951.56   1046.77 o 
  -6  10   2       38.28      288.99    179.20 o 
  -4  10   2     1460.50     1360.44    434.24 o 
  -2  10   2     6505.47     8625.96   2396.55 o 
   0  10   2     3287.51     3446.66   1052.50 o 
   2  10   2      633.31      850.81    381.47 o 
   4  10   2     1275.87     1348.68    445.14 o 
   6  10   2     3076.17     2854.15   1375.57 o 
   8  10   2     7359.78     6791.01   1783.83 o 
  10  10   2     1673.24     1629.41    870.84 o 
 -31   1   3      159.18      236.39    131.98 o 
 -29   1   3      671.20      624.69    276.26 o 
 -27   1   3     4164.39     4217.83    869.15 o 
 -25   1   3       55.47      289.68    116.16 o 
 -23   1   3     2747.87     2097.78    343.69 o 
 -21   1   3      612.85      875.64   1083.56 o 
 -19   1   3       33.32      948.54    652.37 o 
 -17   1   3      782.97     1135.98    336.91 o 
 -15   1   3    23547.73    26259.74   1653.20 o 
 -13   1   3      222.21      377.83     99.23 o 
 -11   1   3    51362.51    53600.84   1200.50 o 
  -9   1   3     3331.38     4355.87    358.00 o 
  -7   1   3    50916.27    48517.37    922.49 o 
  -5   1   3    33976.61    30344.67    829.58 o 
  -3   1   3     9162.67     9602.44    363.75 o 
  -1   1   3    51505.84    50007.07    857.54 o 
   1   1   3     4988.92     3764.51    129.28 o 
   3   1   3    14580.45    14851.63    447.08 o 
   7   1   3      934.05     1328.29    157.81 o 
   9   1   3    50483.16    51009.31   1470.33 o 
  11   1   3     3329.77     3344.14    200.43 o 
  13   1   3    15123.72    18087.29    817.54 o 
  15   1   3    27218.72    24286.03   2016.67 o 
  17   1   3     2862.43     2667.91    366.90 o 
  19   1   3     8181.39     7401.09    440.99 o 
  21   1   3     5796.75     6385.12   1039.89 o 
  23   1   3     8489.86     7968.36   1330.65 o 
  25   1   3      737.39      381.09    150.38 o 
  27   1   3       76.49       51.76     75.78 o 
  29   1   3     1435.74     1125.56    384.91 o 
  31   1   3        3.25       30.67    133.97 o 
 -32   2   3      370.29      132.86    128.21 o 
 -30   2   3       92.56      192.48    143.79 o 
 -28   2   3      104.21      101.93    126.34 o 
 -26   2   3       17.07      615.85    988.20 o 
 -24   2   3      113.99     2295.90   1111.20 o 
 -22   2   3     8185.17     8923.27   1259.46 o 
 -20   2   3       10.07      150.33    108.39 o 
 -18   2   3    35502.62    36182.77   6198.20 o 
 -16   2   3     2383.70     3982.71    673.84 o 
 -14   2   3       10.28      420.82    214.86 o 
 -12   2   3     3937.68     2983.96    471.53 o 
 -10   2   3    17334.17    14164.13    840.25 o 
  -6   2   3    75057.96    72930.36   1085.47 o 
  -4   2   3     3499.71     2777.80    136.42 o 
  -2   2   3   148208.42   131212.00   3416.74 o 
   0   2   3     3494.85     3284.67    140.42 o 
   2   2   3    47391.45    48764.16    911.23 o 
   4   2   3    36265.13    34093.41    605.26 o 
   6   2   3    85090.07    80132.20   2402.15 o 
   8   2   3    25549.82    21225.31    709.05 o 
  10   2   3    26462.87    26067.98    944.01 o 
  12   2   3    79887.34    89650.87   1575.46 o 
  14   2   3     7280.25     8278.37   2490.39 o 
  16   2   3      849.04     1164.60    301.12 o 
  18   2   3     8764.62     9384.08   1269.95 o 
  20   2   3    12690.98    16080.99   1147.01 o 
  22   2   3      522.26      656.44    126.78 o 
  24   2   3     3081.80     4486.74   2182.01 o 
  26   2   3     1095.03     1775.81    812.28 o 
  28   2   3      367.72      337.91    735.47 o 
  30   2   3      249.84      238.90    140.13 o 
 -31   3   3       65.98      164.36    152.69 o 
 -29   3   3     2910.02     2719.90    704.26 o 
 -27   3   3       26.12      796.33    845.98 o 
 -25   3   3    10934.29    12229.79   2027.08 o 
 -23   3   3     5047.80     4100.31   1137.48 o 
 -21   3   3     1019.94     1172.22    333.14 o 
 -19   3   3     1956.80     1283.22    282.02 o 
 -17   3   3    14980.31    17566.54   2530.72 o 
 -15   3   3      334.23      278.02     91.29 o 
 -13   3   3    25061.67    25845.95   1157.34 o 
 -11   3   3    68246.96    66905.15   2547.30 o 
  -9   3   3      121.69      777.23    608.40 o 
  -7   3   3     8422.57     8623.76    541.63 o 
  -5   3   3      138.13      296.71     61.54 o 
  -3   3   3    97641.03    98741.84   1402.20 o 
  -1   3   3     5400.82     6465.75    819.19 o 
   1   3   3    60971.87    63453.80   1742.97 o 
   3   3   3    13540.68    13227.11    423.99 o 
   5   3   3      795.31     1296.36    106.55 o 
   7   3   3    24774.34    21420.61    925.88 o 
   9   3   3    11962.43    10765.12    678.76 o 
  11   3   3     2099.68     9197.15   4929.42 o 
  13   3   3     6768.73     7267.14    895.00 o 
  15   3   3     4463.35     5130.27    763.13 o 
  17   3   3    13050.39    15092.04   1529.35 o 
  19   3   3       13.62      190.59    312.06 o 
  21   3   3     1757.99     1278.59    212.62 o 
  23   3   3     6324.57     7811.91   1238.96 o 
  25   3   3     1121.39      509.14    770.85 o 
  27   3   3      546.28      451.54    150.60 o 
  29   3   3      112.27      557.15    451.76 o 
 -30   4   3     1016.91     1051.26    395.93 o 
 -28   4   3       19.79      506.60    189.56 o 
 -26   4   3    10008.00     9298.14   1366.55 o 
 -24   4   3     3314.56     4208.51    837.64 o 
 -22   4   3     2366.97     2188.58    553.13 o 
 -20   4   3    10736.46    12478.04   1522.31 o 
 -18   4   3    55778.36    49939.58   7937.28 o 
 -16   4   3    12781.78    10899.23   1418.45 o 
 -14   4   3      831.61      975.47    151.66 o 
 -12   4   3     5882.03     7502.11   1826.93 o 
 -10   4   3    65797.68    62765.75   5943.73 o 
  -8   4   3     8670.04    10512.97    637.89 o 
  -6   4   3    21153.83    21063.43   1040.45 o 
  -4   4   3    17113.98    22790.01   3445.34 o 
  -2   4   3    17044.46    16010.05   1023.09 o 
   0   4   3     7201.52     6625.82    449.28 o 
   2   4   3     7794.13     7591.81    918.42 o 
   4   4   3    20716.10    21185.54   1236.97 o 
   6   4   3    37332.34    41515.20   1547.72 o 
   8   4   3    14676.69    14792.81    810.61 o 
  10   4   3      416.12     1097.72   1284.21 o 
  12   4   3     1510.26     1832.13    408.40 o 
  14   4   3     5237.56     7185.57    941.67 o 
  16   4   3    11581.70    14977.80   1055.62 o 
  18   4   3     7569.84    10051.47   1712.28 o 
  20   4   3     2378.81     3113.21    740.21 o 
  22   4   3     2687.03     5640.68   2115.47 o 
  24   4   3      149.18      280.45    269.73 o 
  26   4   3      553.33      466.42    146.81 o 
  28   4   3      421.65      358.92    182.57 o 
 -27   5   3     4063.80     3645.89    730.48 o 
 -25   5   3      152.38      592.62    228.34 o 
 -23   5   3      262.19      559.58    386.25 o 
 -21   5   3      235.18      331.55    142.81 o 
 -19   5   3     8122.48     9096.66   1708.79 o 
 -17   5   3     8705.00     8156.33   1080.41 o 
 -15   5   3      139.65      699.17    218.81 o 
 -13   5   3     3463.70     5350.68   1115.65 o 
 -11   5   3     5183.39     5709.23    579.11 o 
  -9   5   3       88.50      237.59    131.79 o 
  -7   5   3      898.66     1729.58    332.08 o 
  -5   5   3     2815.75     2457.84    434.39 o 
  -3   5   3     5787.07    13861.52   5743.83 o 
  -1   5   3    37929.59    39260.80   2987.57 o 
   1   5   3       11.82      663.43    161.98 o 
   3   5   3    17643.63    16270.92    786.91 o 
   5   5   3    47013.02    51065.92   6167.73 o 
   7   5   3    87740.96    96653.34   2965.59 o 
   9   5   3     2207.18     2268.57    418.91 o 
  11   5   3    20270.32    22025.21   1342.08 o 
  13   5   3    48878.77    46379.05   4558.94 o 
  15   5   3     3768.85     5177.69   1137.31 o 
  17   5   3     3344.39     5782.71   1322.89 o 
  19   5   3    10528.99    15363.81   2232.66 o 
  21   5   3    11288.23    14434.71   1823.80 o 
  23   5   3     1820.47     1847.10    545.54 o 
  25   5   3      122.89      329.96    219.14 o 
  27   5   3      931.66      766.67    309.28 o 
 -26   6   3     2245.52     2333.15    540.94 o 
 -24   6   3     5198.07     5777.57   1741.28 o 
 -22   6   3      701.67      653.12    134.16 o 
 -20   6   3     1042.42     1710.81    570.69 o 
 -18   6   3      137.54      259.87    120.86 o 
 -16   6   3    44872.21    43713.38   2854.67 o 
 -14   6   3        2.91      738.53    257.34 o 
 -12   6   3    21332.12    21351.12   1157.72 o 
 -10   6   3      323.77      411.60     71.01 o 
  -8   6   3    47457.43    47646.83   1705.50 o 
  -6   6   3    10602.75    16501.54   2828.31 o 
  -4   6   3    23095.78    24123.82   1407.67 o 
  -2   6   3     1570.52     2871.79    658.02 o 
   0   6   3     5436.79     5064.65    573.25 o 
   2   6   3    15258.18    12846.93   1187.40 o 
   4   6   3     4370.09     8393.74   1105.42 o 
   6   6   3    10057.00     9606.80   2008.55 o 
   8   6   3      469.15     1699.10   1932.55 o 
  10   6   3     1899.09     1969.19    462.35 o 
  12   6   3     8282.10     8252.13   1308.31 o 
  14   6   3    15321.66    16475.64   1894.62 o 
  16   6   3     2129.20     2880.40    329.86 o 
  18   6   3        4.97      279.40    166.69 o 
  20   6   3     1286.50     1275.23    499.68 o 
  22   6   3     1888.07     1889.19    571.02 o 
  24   6   3      264.96      408.50    203.23 o 
  26   6   3      111.73      470.89    214.55 o 
 -23   7   3     4895.59     4318.53    777.98 o 
 -21   7   3      487.19     1580.79    637.39 o 
 -19   7   3     8205.02    10064.07   1576.91 o 
 -17   7   3     5504.21     5403.74   1125.42 o 
 -15   7   3     1070.28     1395.04    313.94 o 
 -13   7   3      315.95     1085.84    382.84 o 
 -11   7   3    13019.31    15943.73   1854.46 o 
  -9   7   3    21401.85    20144.81   1956.02 o 
  -7   7   3     9465.59     9801.22   1467.17 o 
  -5   7   3      276.88      304.51     81.09 o 
  -3   7   3     7508.33     8128.22   1281.03 o 
  -1   7   3     3822.79     3420.87    781.61 o 
   1   7   3     2070.18     2423.05    722.50 o 
   3   7   3     1070.41     2715.36    704.26 o 
   5   7   3    21228.28    22456.18   1196.22 o 
   7   7   3     1028.63     1909.91    636.42 o 
   9   7   3      188.08      732.91    609.62 o 
  11   7   3      272.20     2082.09   1098.34 o 
  13   7   3     1227.53     1502.43    492.25 o 
  15   7   3     8598.05     9538.44   1924.20 o 
  17   7   3      342.27      732.32    638.27 o 
  19   7   3      209.55      440.38    137.51 o 
  21   7   3      511.20     1553.43    995.67 o 
  23   7   3     3659.89     3331.69   1345.52 o 
 -20   8   3       15.64       81.79    153.59 o 
 -18   8   3     9514.40    12559.25   3604.69 o 
 -16   8   3     1508.25     1433.97    683.70 o 
 -14   8   3     2604.74     2559.32    731.24 o 
 -12   8   3      976.77      950.38    307.97 o 
 -10   8   3    13032.78    16478.61   1823.98 o 
  -8   8   3     2724.43     3025.64    777.98 o 
  -6   8   3    13857.88    15866.36   1315.48 o 
  -4   8   3     3085.79     3790.82    384.92 o 
  -2   8   3     1216.81     1150.58    173.43 o 
   0   8   3    27081.19    26855.69   2466.92 o 
   2   8   3     5067.89     6055.50   1172.15 o 
   4   8   3    11369.46    11399.08   1593.16 o 
   6   8   3     2273.83     2086.89    475.77 o 
   8   8   3     6469.49     7517.63   1818.19 o 
  10   8   3        7.50     1303.29    380.56 o 
  12   8   3    12606.38    10279.14   2125.52 o 
  14   8   3     1626.29     2125.19    703.04 o 
  16   8   3     2706.98     3612.96   1034.14 o 
  18   8   3      207.42      383.63    372.81 o 
  20   8   3     2895.30     3268.89   1193.28 o 
 -17   9   3     3854.87     3371.64    925.08 o 
 -15   9   3     3550.64     3338.39   1132.70 o 
 -13   9   3       27.25      234.05    205.44 o 
 -11   9   3    13691.66    15027.32   2058.75 o 
  -9   9   3     8163.86     7300.74   1631.28 o 
  -7   9   3       80.83      583.79    219.15 o 
  -5   9   3     1453.90     1635.88    451.94 o 
  -3   9   3    11308.96    12181.45   1739.16 o 
  -1   9   3      740.35     1043.23    421.01 o 
   1   9   3       36.96      840.32   1493.82 o 
   3   9   3      319.44      445.27    167.09 o 
   5   9   3     2804.18     3097.35   1289.74 o 
   7   9   3     1469.80     2062.89    724.92 o 
   9   9   3      411.40      436.15    176.52 o 
  11   9   3      562.14      557.22    269.43 o 
  13   9   3      217.61      485.64    229.63 o 
  15   9   3     4441.49     4246.48   1321.42 o 
 -10  10   3      410.92      790.88    319.78 o 
  -8  10   3     2581.70     3338.98   1077.79 o 
  -6  10   3     3946.97     3299.46    875.71 o 
  -4  10   3     3153.56     2526.34    668.57 o 
  -2  10   3       68.83      566.46    288.20 o 
   0  10   3    10114.84     9498.06   2340.10 o 
   2  10   3     5451.01     4746.71   1095.75 o 
   4  10   3     1651.63     1737.40    536.84 o 
   6  10   3     3471.29     3398.42    845.16 o 
   8  10   3     1772.86     1711.65    552.71 o 
 -32   0   4      208.22      424.11    479.16 o 
 -30   0   4     8666.66     8662.68   3734.43 o 
 -28   0   4    27013.27    22077.34   3719.88 o 
 -26   0   4     6685.51     4452.02   2194.73 o 
 -24   0   4     1611.68     1768.58    236.63 o 
 -22   0   4    48446.25    42897.11   9885.83 o 
 -20   0   4    16478.72    18206.99   1131.41 o 
 -18   0   4    97818.52   104477.59   4160.40 o 
 -16   0   4     1197.11      742.76    324.63 o 
 -14   0   4     9663.03     8928.75   1002.07 o 
 -12   0   4     8023.95     8260.89    503.93 o 
 -10   0   4   168649.34   168980.47   8696.63 o 
  -8   0   4    86745.78    82732.30   1668.31 o 
  -6   0   4     4846.78     5631.66    266.52 o 
  -4   0   4   209249.23   219918.94   5508.89 o 
  -2   0   4     7311.61     5541.12    280.18 o 
   0   0   4    42726.82    46866.47   1441.43 o 
   2   0   4    24504.92    20457.99    416.31 o 
   4   0   4   153203.06   142653.78   3925.17 o 
   6   0   4   176344.77   171255.70   4161.06 o 
   8   0   4    60071.84    70682.14   1165.57 o 
  10   0   4    16935.76    18473.22    709.34 o 
  12   0   4       71.33      213.23     53.94 o 
  14   0   4     8528.51     8295.25    592.09 o 
  16   0   4     7922.24    10440.28    995.92 o 
  18   0   4    50131.43    62060.61   3717.81 o 
  20   0   4    10927.21    13281.74   2711.98 o 
  22   0   4      234.94      175.61     83.20 o 
  24   0   4    13959.34    16457.77   3068.69 o 
  26   0   4      823.32     1066.29    480.32 o 
  28   0   4      124.56      100.11    209.06 o 
  30   0   4     1259.12      623.49    428.66 o 
 -31   1   4     3687.43     2867.86    644.03 o 
 -29   1   4     4837.39     4744.00   1219.28 o 
 -27   1   4     2627.98     3014.57    696.43 o 
 -25   1   4    12843.36    12566.05   1525.37 o 
 -23   1   4     4142.95     4257.47   1054.83 o 
 -21   1   4     9446.63     9632.00   1234.26 o 
 -19   1   4     2775.03     2794.61    419.80 o 
 -17   1   4    24384.35    25837.96    891.69 o 
 -15   1   4    36217.95    38937.72   1641.39 o 
 -13   1   4    75872.05    73486.02   2261.62 o 
 -11   1   4      432.49      213.67     52.50 o 
  -9   1   4     9772.61     7353.94    273.59 o 
  -7   1   4    78588.56    84593.73   1601.34 o 
  -5   1   4   312939.78   287005.28   3831.55 o 
  -3   1   4   161270.63   158857.17   3191.14 o 
  -1   1   4    15872.68    14024.55    573.09 o 
   1   1   4   114373.71   102667.52   2416.16 o 
   3   1   4   209690.92   209612.86   7607.56 o 
   5   1   4   407593.63   372612.06  10324.34 o 
   7   1   4     1848.55     2402.98    104.24 o 
   9   1   4      244.59      475.22     69.79 o 
  11   1   4     4250.93     5503.91    313.16 o 
  13   1   4   142028.52   158063.28   2679.54 o 
  15   1   4      507.27      403.20     86.39 o 
  17   1   4      566.69      551.35     59.60 o 
  19   1   4      308.17      210.17     52.52 o 
  21   1   4    16368.72    18246.38    799.08 o 
  23   1   4      787.65      542.67    101.17 o 
  25   1   4      621.45      826.56    241.24 o 
  27   1   4      874.28      713.37    144.97 o 
  29   1   4     7309.22     8218.66   1746.10 o 
  31   1   4     1624.43     1247.79    494.00 o 
 -32   2   4      221.54       39.69    124.16 o 
 -30   2   4      593.83      888.45    299.45 o 
 -28   2   4     1047.17      674.81    178.28 o 
 -26   2   4    30468.67    33540.95   3004.91 o 
 -24   2   4     2664.56     1287.98    439.35 o 
 -22   2   4     5626.77     6051.45    673.34 o 
 -20   2   4      123.47      180.06     54.33 o 
 -18   2   4    38541.89    33485.37   2660.16 o 
 -16   2   4     7843.82     9742.58    865.06 o 
 -14   2   4     3690.53     2979.44    374.88 o 
 -12   2   4     4809.52     4779.45    430.52 o 
 -10   2   4    61331.84    57337.12   1530.97 o 
  -8   2   4      712.39      546.32     94.17 o 
  -6   2   4    23193.84    15875.56    581.06 o 
  -4   2   4    16530.02    17861.15    488.82 o 
  -2   2   4    97494.83    97730.11   1853.30 o 
   0   2   4    14666.96    16997.95    846.65 o 
   2   2   4   167889.00   164022.13   4065.41 o 
   4   2   4       47.41      267.83     44.11 o 
   6   2   4    63111.80    52582.64   1437.26 o 
   8   2   4   129802.46   142777.28   3540.93 o 
  10   2   4    26062.79    28352.66    912.38 o 
  12   2   4     3086.96     3473.85    489.22 o 
  14   2   4    16435.42    15866.71   1007.32 o 
  16   2   4    68754.71    74062.37   2329.52 o 
  18   2   4    49487.45    54593.59   3270.37 o 
  20   2   4    11004.87    17169.21   1018.09 o 
  22   2   4      915.36     1176.34    368.98 o 
  24   2   4    32751.70    44304.90   7307.65 o 
  26   2   4     6873.88     8256.43   1603.95 o 
  28   2   4    11229.73    12558.49   1727.23 o 
  30   2   4     2297.23     2262.98    719.78 o 
 -31   3   4       10.16       15.30    226.23 o 
 -29   3   4    13300.90    13221.58   2747.06 o 
 -27   3   4     1211.88     1424.24    486.67 o 
 -25   3   4    15447.32    16523.12   1869.84 o 
 -23   3   4     3774.80     3849.28    437.90 o 
 -21   3   4    29226.20    26897.63   7158.68 o 
 -19   3   4     6349.01     5050.82   1253.22 o 
 -17   3   4    13089.43    11538.89    919.86 o 
 -15   3   4     8114.29     6442.40    639.26 o 
 -13   3   4     7488.90     7137.18    672.59 o 
 -11   3   4     2138.92     2765.18    602.02 o 
  -9   3   4     8330.17     7654.28    417.73 o 
  -7   3   4    67050.34    66637.13   1661.09 o 
  -5   3   4      988.90     1158.43    124.50 o 
  -3   3   4    34446.77    34556.76    800.73 o 
  -1   3   4     9394.06     8069.50    403.09 o 
   1   3   4   124275.39   106702.95   3200.62 o 
   3   3   4      524.07      596.71     81.20 o 
   5   3   4    10549.51    10668.45    313.72 o 
   7   3   4      228.50       81.04     54.81 o 
   9   3   4    24343.50    22268.03   1613.66 o 
  11   3   4     6127.35     5901.71    611.25 o 
  13   3   4    28488.15    27427.50    796.38 o 
  15   3   4     3369.75     3484.18    549.95 o 
  17   3   4       15.57      232.97    104.11 o 
  19   3   4      148.50      351.28    471.78 o 
  21   3   4    16095.35    21848.97   2050.49 o 
  23   3   4     3527.97     4160.27    899.90 o 
  25   3   4    13490.43    15927.73   2247.43 o 
  27   3   4       29.88      334.98    141.07 o 
  29   3   4     5769.46     5804.34   1266.69 o 
 -30   4   4     4374.84     4559.22   1085.04 o 
 -28   4   4       35.71      111.08    169.81 o 
 -26   4   4      839.18     1895.88   1057.43 o 
 -24   4   4      119.39      315.55    351.37 o 
 -22   4   4    19127.96    21735.25   1854.16 o 
 -20   4   4      305.30      253.86    108.63 o 
 -18   4   4    28533.63    29600.10   2906.76 o 
 -16   4   4       72.32      519.14    443.87 o 
 -14   4   4     5335.31     4794.42    593.44 o 
 -12   4   4     2799.93     2535.09    343.09 o 
 -10   4   4   113805.63    94269.92   4984.58 o 
  -8   4   4     3785.90     3136.39    352.50 o 
  -6   4   4    61339.98    57201.64   1149.02 o 
  -4   4   4     8953.51    11262.44    743.81 o 
  -2   4   4    63361.67    64883.67   2355.94 o 
   0   4   4    10056.77    11851.68    490.60 o 
   2   4   4   106669.34   107653.70   3826.80 o 
   4   4   4    17599.23    19624.74   1132.57 o 
   6   4   4    31079.66    30554.55   1404.53 o 
   8   4   4    10536.07    12105.10   1045.34 o 
  10   4   4    24235.50    23342.40    876.80 o 
  12   4   4     1963.29     1608.83    349.99 o 
  14   4   4     1648.00     1346.16    269.94 o 
  16   4   4    11728.45    16184.11   1374.87 o 
  18   4   4      242.03      446.37    258.24 o 
  20   4   4     4168.43     4204.74   1017.09 o 
  22   4   4      260.52      174.37    178.86 o 
  24   4   4     4999.77     5274.63   1018.72 o 
  26   4   4       71.15      203.51    138.42 o 
  28   4   4     1125.22     1094.51    484.68 o 
 -27   5   4     5858.25     6442.12   1751.35 o 
 -25   5   4    11397.21    11699.13   2516.29 o 
 -23   5   4     3537.77     3371.78    660.39 o 
 -21   5   4    12370.34    16707.62   1908.54 o 
 -19   5   4      219.12      322.05    215.18 o 
 -17   5   4      474.42      482.17    173.60 o 
 -15   5   4    80036.23    77554.59   5678.89 o 
 -13   5   4    33850.68    30121.11   1949.52 o 
 -11   5   4     3664.90     3074.92    521.73 o 
  -9   5   4     1758.37     1600.05    296.48 o 
  -7   5   4    16882.09    14272.37    844.35 o 
  -5   5   4     7631.94     6031.79    608.88 o 
  -3   5   4    87076.91    74456.26   5801.40 o 
  -1   5   4    19735.16    20672.47   1427.26 o 
   1   5   4     7361.86     8760.07    664.13 o 
   3   5   4    11963.32    14134.38   2398.56 o 
   5   5   4    90293.87    98774.74   3415.03 o 
   7   5   4    10769.87    22029.91   3402.84 o 
   9   5   4     2704.64     2666.24    437.80 o 
  11   5   4       12.96      579.80    618.85 o 
  13   5   4    60198.34    61024.64   6543.77 o 
  15   5   4     6536.64     8371.49   1317.49 o 
  17   5   4     5545.88     5542.53   1273.38 o 
  19   5   4     3402.23     3797.95    414.68 o 
  21   5   4     8117.71    10356.34   1605.57 o 
  23   5   4      324.21      317.85    106.32 o 
  25   5   4     3921.69     4395.12   1053.34 o 
  27   5   4     3293.72     2718.55    656.99 o 
 -26   6   4     5631.21     4529.75   1303.41 o 
 -24   6   4       61.10      146.67    205.31 o 
 -22   6   4      165.98      426.89    161.14 o 
 -20   6   4      464.75      501.47    177.74 o 
 -18   6   4     5586.47     6221.57   1262.90 o 
 -16   6   4     5159.63     8285.38   3501.97 o 
 -14   6   4     5408.50     5234.69   1130.71 o 
 -12   6   4      143.94      448.91    384.82 o 
 -10   6   4     5390.16     4214.21    796.47 o 
  -8   6   4     1663.52     2218.18   1201.28 o 
  -6   6   4    19757.14    19145.35    755.63 o 
  -4   6   4    16307.28    18942.04   1638.08 o 
  -2   6   4    24257.30    21447.09   1144.12 o 
   0   6   4     8397.35     8578.68    919.71 o 
   2   6   4     4350.23     6774.13   1235.05 o 
   4   6   4    43121.91    45049.46   1922.79 o 
   6   6   4     4157.22     5177.04    874.26 o 
   8   6   4    51553.91    51237.90   5809.11 o 
  10   6   4     5852.58     5821.12   1116.42 o 
  12   6   4     2895.20     3191.75    632.04 o 
  14   6   4        1.49      200.31    732.61 o 
  16   6   4     5100.02     6128.41   1381.95 o 
  18   6   4     4855.10     5199.64   1059.16 o 
  20   6   4     1405.80     1565.96    560.23 o 
  22   6   4      258.55      690.81    542.31 o 
  24   6   4       47.00       93.52    150.21 o 
 -23   7   4      120.50      887.53    369.78 o 
 -21   7   4     1284.22     1441.20    466.60 o 
 -19   7   4     1823.44     2961.99    706.16 o 
 -17   7   4       10.57      263.82     96.97 o 
 -15   7   4    10258.51     9583.89   1435.37 o 
 -13   7   4     5439.74     5391.68   1152.88 o 
 -11   7   4     7313.47     8348.71   1531.42 o 
  -9   7   4     1983.88     3019.89    851.48 o 
  -7   7   4      960.09      716.40    472.22 o 
  -5   7   4     3876.08     4189.68    736.18 o 
  -3   7   4      223.11      247.70    198.98 o 
  -1   7   4     1504.65     1683.79    423.23 o 
   1   7   4      265.11      297.20    107.98 o 
   3   7   4    10863.98    12315.26   1836.59 o 
   5   7   4       83.24     1155.29    643.08 o 
   7   7   4     4846.78     4635.93   1159.63 o 
   9   7   4    11459.44    13883.58   1596.96 o 
  11   7   4    17688.57    17505.72   2204.33 o 
  13   7   4     9103.07     5590.57   1557.38 o 
  15   7   4       97.58      353.18    118.00 o 
  17   7   4     9431.59    10523.71   1309.53 o 
  19   7   4     1264.82     2496.38   1241.86 o 
  21   7   4    11303.46    10640.54   1872.24 o 
  23   7   4      396.81      397.66    224.12 o 
 -20   8   4      451.03      602.89    254.18 o 
 -18   8   4     4600.53     4901.62   1472.31 o 
 -16   8   4     5381.38     6819.90   1855.93 o 
 -14   8   4     1999.14     2363.53    608.27 o 
 -12   8   4     2820.96     2859.71    587.72 o 
 -10   8   4    16668.40    17067.11   1922.80 o 
  -8   8   4     2864.34     3125.67    797.22 o 
  -6   8   4      248.45     1338.07    412.64 o 
  -4   8   4    10850.26    13641.43   2397.57 o 
  -2   8   4     3162.23     3255.19    326.18 o 
   0   8   4     5295.96     8492.31   1592.67 o 
   2   8   4     9084.09    10626.99   2234.69 o 
   4   8   4     7622.33     4351.42   2010.26 o 
   6   8   4      170.85      859.30    297.54 o 
   8   8   4     5185.06     5109.22   1130.60 o 
  10   8   4    17139.66    17887.20   2098.30 o 
  12   8   4      699.88     2627.48    850.60 o 
  14   8   4      667.38      601.96    355.73 o 
  16   8   4     9347.93     7176.14   1732.53 o 
  18   8   4     3058.20     2586.90    979.21 o 
  20   8   4     1464.49      771.76    687.65 o 
 -17   9   4      412.78     1515.19    544.43 o 
 -15   9   4    14851.47    19349.78   4550.80 o 
 -13   9   4     3188.08     2680.50    667.17 o 
 -11   9   4     2744.41     2733.19    653.82 o 
  -9   9   4      601.90     1211.70    389.86 o 
  -7   9   4    17290.84    18384.56   2307.88 o 
  -5   9   4     3019.51     3110.17    834.16 o 
  -3   9   4     1834.19     2058.96    530.30 o 
  -1   9   4     8004.20    10328.22   1752.57 o 
   1   9   4    15988.31    17304.29   3110.94 o 
   3   9   4      942.40      840.17    432.39 o 
   5   9   4     4468.75     4293.76   1061.56 o 
   7   9   4    15951.79    16362.02   2582.82 o 
   9   9   4      267.59      400.62    197.61 o 
  11   9   4     1851.66     1733.93    572.16 o 
  13   9   4     1832.04     1860.19    726.56 o 
  15   9   4     1654.00     1642.90    891.69 o 
 -10  10   4       31.60      168.27    161.09 o 
  -8  10   4      556.43      830.00    328.11 o 
  -6  10   4     2390.41     2339.99    746.41 o 
  -4  10   4      266.35      593.09    324.05 o 
  -2  10   4      408.54      138.80    170.20 o 
   0  10   4     2263.53     2652.51    709.51 o 
   2  10   4     1655.94     2474.02    761.48 o 
   4  10   4     2079.71     1724.55    503.40 o 
   6  10   4       77.01      382.21    210.74 o 
   8  10   4      417.21      662.14    400.97 o 
 -31   1   5     3105.04     2213.39    613.26 o 
 -29   1   5     2903.57     1652.10    927.79 o 
 -27   1   5       98.84      369.20    242.52 o 
 -25   1   5      255.66      884.12    568.66 o 
 -23   1   5    17028.84    18668.59   1321.41 o 
 -21   1   5     2337.32     2342.73    440.94 o 
 -19   1   5    22739.14    22148.71   2460.65 o 
 -17   1   5     1156.27     1148.18    289.71 o 
 -15   1   5     3142.91     6551.33   1608.82 o 
 -13   1   5     1268.03     2310.12    446.08 o 
 -11   1   5    62363.06    54600.86   1447.71 o 
  -9   1   5      263.16      248.46     50.45 o 
  -7   1   5    47350.58    48771.33    748.71 o 
  -5   1   5    18962.57    21482.95    845.68 o 
  -3   1   5     2037.43     1975.45    305.23 o 
  -1   1   5    17543.21    17367.00    977.99 o 
   1   1   5     3844.34     3498.07    199.67 o 
   3   1   5    65970.38    69830.85    885.79 o 
   5   1   5   170980.86   185636.94   2351.06 o 
   7   1   5    33939.56    35354.52    649.24 o 
   9   1   5     9932.12    10007.16    283.97 o 
  11   1   5    10828.17    11791.60    354.35 o 
  13   1   5    22630.21    23221.12    875.49 o 
  15   1   5     8602.61    10291.83    655.43 o 
  17   1   5    15763.79    18134.30    736.93 o 
  19   1   5     6814.74     6522.57   1086.35 o 
  21   1   5    14061.74    18353.37   1142.15 o 
  23   1   5      393.80      454.70    164.44 o 
  25   1   5     1502.99     1498.10    294.00 o 
  27   1   5      771.24      548.89    176.05 o 
  29   1   5     2959.49     2018.16    553.76 o 
  31   1   5     2455.10     2431.26    759.71 o 
 -32   2   5        4.41      123.20    138.05 o 
 -30   2   5     3529.31     3446.94    989.12 o 
 -28   2   5      578.46      711.87    242.03 o 
 -26   2   5      455.66     2539.04   1722.94 o 
 -24   2   5       10.01      496.97    220.16 o 
 -22   2   5      375.72      385.56    173.12 o 
 -20   2   5     9805.50     9492.44   1422.96 o 
 -18   2   5     9566.58    12742.58   2557.83 o 
 -16   2   5      240.29      195.45    246.84 o 
 -14   2   5     1858.44     2213.31    458.93 o 
 -12   2   5     7133.31     4357.09    437.57 o 
 -10   2   5      594.01     1535.12    188.51 o 
  -8   2   5    13917.90    12385.76    425.47 o 
  -6   2   5     5754.76     5935.68    233.24 o 
  -4   2   5     1725.86     2060.88    146.91 o 
  -2   2   5     3801.15     3804.07    202.14 o 
   0   2   5    12117.36    11348.64    431.26 o 
   2   2   5    17778.88    14263.70    550.47 o 
   4   2   5     2767.94     2990.72    137.52 o 
   6   2   5    58596.18    68066.99   1126.05 o 
   8   2   5     8613.80    11663.48    673.28 o 
  10   2   5       65.00      205.07     57.53 o 
  12   2   5    28130.46    31242.93    926.74 o 
  14   2   5    19495.56    18886.60   1081.28 o 
  16   2   5       19.58      170.37    571.39 o 
  18   2   5      192.88      246.95     78.37 o 
  20   2   5      254.17      439.90    179.01 o 
  22   2   5     9921.45    14271.36   2477.18 o 
  24   2   5        8.54       65.18    107.80 o 
  26   2   5      439.52      511.59    144.24 o 
  28   2   5     2028.88     1766.88    477.86 o 
  30   2   5      197.53       78.14    189.83 o 
 -31   3   5     2234.14     2065.13    577.22 o 
 -29   3   5      232.64      663.85    654.65 o 
 -27   3   5      403.01      574.07    140.06 o 
 -25   3   5    13541.09    14696.73   3343.70 o 
 -23   3   5     2934.31     3400.18    611.83 o 
 -21   3   5     7252.97     7537.56   1782.61 o 
 -19   3   5     6561.04     7553.70   1245.50 o 
 -17   3   5    12155.14    15065.73   1373.95 o 
 -15   3   5     2878.21     2666.98    409.43 o 
 -13   3   5     2544.94     2014.26    257.09 o 
 -11   3   5    14030.98    13826.08    686.45 o 
  -9   3   5    26780.89    25481.72   1028.70 o 
  -7   3   5     1763.59     1779.17    168.43 o 
  -5   3   5    10889.02     9410.88    302.97 o 
  -3   3   5     2215.67     2223.27    194.14 o 
  -1   3   5    34294.52    33482.67    901.26 o 
   1   3   5     2334.02     2570.59    201.09 o 
   3   3   5    23687.91    21640.79    640.35 o 
   5   3   5     2485.29     3137.45    184.10 o 
   7   3   5     3747.46     3421.78    227.20 o 
   9   3   5     3353.32     3719.76    446.48 o 
  11   3   5    22312.09    20509.88    990.06 o 
  13   3   5     4703.09     5544.68    697.07 o 
  15   3   5      471.20      409.94     99.32 o 
  17   3   5     2847.76     3041.89    541.80 o 
  19   3   5     7895.38     4959.74   2348.20 o 
  21   3   5       25.58       66.78     84.57 o 
  23   3   5        3.36      345.93    184.62 o 
  25   3   5        9.63      456.15    384.58 o 
  27   3   5     2621.36     1770.44    634.99 o 
  29   3   5       20.97       22.74    128.69 o 
 -30   4   5     2560.82     2866.11    867.37 o 
 -28   4   5       43.27      237.84    187.08 o 
 -26   4   5     2282.64     2887.30    889.73 o 
 -24   4   5     5160.41     7189.95   1596.20 o 
 -22   4   5      635.38     1242.43    609.04 o 
 -20   4   5     2574.57     2173.56    329.66 o 
 -18   4   5      206.70      566.59    185.68 o 
 -16   4   5     2109.02     1486.50    357.20 o 
 -14   4   5     1432.25      916.34    142.96 o 
 -12   4   5     9722.15     9545.04    757.12 o 
 -10   4   5    72998.77    70393.78   2310.51 o 
  -8   4   5      418.02      512.79    121.00 o 
  -6   4   5     1132.76     1176.45    261.88 o 
  -4   4   5     3251.25     4505.44    570.25 o 
  -2   4   5    53596.30    50626.88   1845.55 o 
   0   4   5     9745.14     6403.10    632.47 o 
   2   4   5    32863.40    32702.09   2112.45 o 
   4   4   5     7783.95     8846.73    766.56 o 
   6   4   5      316.33     1318.25    839.37 o 
   8   4   5    35013.66    36698.84   1092.70 o 
  10   4   5     2080.61     2813.46    507.36 o 
  12   4   5    21743.27    20352.85   1538.72 o 
  14   4   5     6164.70     6637.30    771.54 o 
  16   4   5      196.24      261.06    119.94 o 
  18   4   5      918.95      340.39    190.74 o 
  20   4   5     8332.68    10527.57   1737.52 o 
  22   4   5      450.41      351.63    200.40 o 
  24   4   5      402.38      408.63    120.32 o 
  26   4   5       58.81      229.95    190.18 o 
  28   4   5       53.03      162.46    174.52 o 
 -27   5   5     2151.15     2472.11    589.43 o 
 -25   5   5     1822.44     3694.68   1988.53 o 
 -23   5   5      126.57      147.69    254.25 o 
 -21   5   5      432.39      488.85    218.39 o 
 -19   5   5     5301.02     5308.05    891.07 o 
 -17   5   5      229.50      281.62     62.86 o 
 -15   5   5    24144.29    24315.67   1923.50 o 
 -13   5   5     2464.29     2270.78    456.78 o 
 -11   5   5    16309.27    14696.09   1183.63 o 
  -9   5   5     2204.92     2467.82    369.90 o 
  -7   5   5     1981.28     2411.55    361.24 o 
  -5   5   5     7279.80    10930.36   1476.16 o 
  -3   5   5    16245.73    11612.93   3115.80 o 
  -1   5   5    22186.79    22308.75   3130.81 o 
   1   5   5     1775.54     2187.83    408.57 o 
   3   5   5    40753.20    42923.66   1634.93 o 
   5   5   5    29018.94    35302.97   4342.18 o 
   7   5   5    15065.31    13433.27   2059.44 o 
   9   5   5     2048.04     1858.05    353.69 o 
  11   5   5    46923.54    44409.37   3993.71 o 
  13   5   5    22896.90    22768.15   3516.11 o 
  15   5   5      409.85      639.43    217.14 o 
  17   5   5      350.60      473.40    154.37 o 
  19   5   5     8924.95     8333.80   1598.80 o 
  21   5   5    19477.29    17982.53   3557.40 o 
  23   5   5      407.76      645.77    559.10 o 
  25   5   5      482.97      544.00    279.04 o 
  27   5   5      100.01      503.75    247.23 o 
 -26   6   5     5064.01     4125.26   1001.89 o 
 -24   6   5      820.27     1220.87    500.85 o 
 -22   6   5     1840.86     1546.08    418.74 o 
 -20   6   5    13663.96    18716.16   3185.75 o 
 -18   6   5     3790.25     3806.27    748.90 o 
 -16   6   5     9301.30     8973.00   1308.89 o 
 -14   6   5    21892.49    24235.58   1624.49 o 
 -12   6   5    27958.72    25965.74   1583.00 o 
 -10   6   5    16417.46    15865.24    697.68 o 
  -8   6   5      930.94     1267.38    180.57 o 
  -6   6   5      758.31      902.17    860.06 o 
  -4   6   5    62036.95    61532.79   3707.28 o 
  -2   6   5      892.20     1065.63    692.98 o 
   0   6   5    19465.65    18090.15   1056.21 o 
   2   6   5    11866.53    11452.36   1092.31 o 
   4   6   5     4151.28     7747.85   1524.98 o 
   6   6   5     6025.02     6080.11    849.14 o 
   8   6   5    25591.59    25370.38   2878.91 o 
  10   6   5    21461.01    19641.51   1779.65 o 
  12   6   5      286.38      346.16    119.87 o 
  14   6   5     4682.80     4714.59    866.06 o 
  16   6   5     1905.22     1510.90    382.01 o 
  18   6   5       75.77      101.96     97.00 o 
  20   6   5      139.73      226.33    152.42 o 
  22   6   5     8300.13    11805.52   1945.19 o 
  24   6   5     1064.67     1078.43    527.43 o 
 -23   7   5      271.61      281.39    165.67 o 
 -21   7   5      385.49      327.46    216.04 o 
 -19   7   5     2760.93     3829.81    882.01 o 
 -17   7   5     4692.95     3810.71    742.15 o 
 -15   7   5     1660.82     1774.51    345.09 o 
 -13   7   5       48.37      265.10    186.60 o 
 -11   7   5     7609.84     9216.67   1652.13 o 
  -9   7   5    11926.15    12984.17   2016.90 o 
  -7   7   5     1799.73     2469.66    828.30 o 
  -5   7   5     1180.58     1104.31    316.65 o 
  -3   7   5     5767.41     5174.82    933.16 o 
  -1   7   5     3633.76     3669.69    650.09 o 
   1   7   5       21.25      839.64   1130.13 o 
   3   7   5     1715.85     3654.11   1036.09 o 
   5   7   5    12942.16    11955.70   1930.30 o 
   7   7   5      317.56      812.46    288.93 o 
   9   7   5      920.41     1497.99    458.49 o 
  11   7   5     4500.31     3902.81    494.93 o 
  13   7   5    10201.83    11783.15   2423.79 o 
  15   7   5      414.54      351.85    107.83 o 
  17   7   5     1226.10      792.74    206.58 o 
  19   7   5     7703.57     7987.31   1497.79 o 
  21   7   5      166.06      314.28    161.91 o 
  23   7   5      126.64      281.24    207.94 o 
 -20   8   5      113.17      212.79    155.54 o 
 -18   8   5      791.23     1526.00    560.92 o 
 -16   8   5      746.86     1078.30    491.40 o 
 -14   8   5      208.04      443.76    170.91 o 
 -12   8   5      718.60      885.33    329.06 o 
 -10   8   5     8040.20     8211.39   1567.72 o 
  -8   8   5      514.75     1032.64    312.57 o 
  -6   8   5       31.92      115.97    159.60 o 
  -4   8   5    13915.75    14639.18   1521.81 o 
  -2   8   5     7363.47     8410.31   1517.67 o 
   0   8   5     8141.75     9562.34   1458.02 o 
   2   8   5     2665.39     3900.26    728.10 o 
   4   8   5    14746.01    15418.90   1740.49 o 
   6   8   5     9972.41    10683.77   1354.68 o 
   8   8   5     1996.78     1762.23    403.61 o 
  10   8   5     9736.73     9330.51   1834.79 o 
  12   8   5    10167.45     8257.74   2271.35 o 
  14   8   5     4510.74     5267.35   1214.47 o 
  16   8   5      248.00      556.87    271.44 o 
  18   8   5     7726.99     9465.03   3564.68 o 
 -15   9   5     4312.75     3980.08   1325.24 o 
 -13   9   5     7582.80     6222.22   1540.86 o 
 -11   9   5       30.80      266.51    152.73 o 
  -9   9   5    16972.64    17782.02   2428.16 o 
  -7   9   5      879.73     2092.06    568.80 o 
  -5   9   5     9634.09     8160.06   1797.24 o 
  -3   9   5      563.30      824.45    226.48 o 
  -1   9   5      131.65      886.90    360.01 o 
   1   9   5      741.28     1932.20    866.28 o 
   3   9   5     5973.02     7702.07   1470.73 o 
   5   9   5     1658.25     2495.26    961.66 o 
   7   9   5      264.69     1092.90    648.56 o 
   9   9   5      690.58     1091.20    302.25 o 
  11   9   5     1987.25     2634.38    799.02 o 
  13   9   5      680.19      594.37    443.62 o 
  15   9   5       10.00       87.92    234.71 o 
 -10  10   5      143.98       25.41    157.26 o 
  -8  10   5        9.91       57.85    180.72 o 
  -6  10   5      914.42      553.05    277.03 o 
  -4  10   5     6874.15     7067.82   1558.16 o 
  -2  10   5      250.04      611.08    369.69 o 
   0  10   5       19.58      459.18    238.87 o 
   2  10   5     3406.11     2631.87    828.61 o 
   4  10   5      182.97      205.74    191.25 o 
   6  10   5     3970.60     3353.12    840.53 o 
   8  10   5     3530.48     3353.71    942.62 o 
 -32   0   6     1392.67      494.32    621.38 o 
 -30   0   6     6192.86     4906.53   1200.11 o 
 -28   0   6    14880.91    15142.85   4328.54 o 
 -26   0   6     8445.73     6580.20   1894.53 o 
 -24   0   6      501.72      377.42    115.38 o 
 -22   0   6     7306.86     5761.63   1650.63 o 
 -20   0   6     1049.72      798.37    160.27 o 
 -18   0   6      631.91      901.49    352.75 o 
 -16   0   6      255.62      477.19    251.46 o 
 -14   0   6     5489.01     5219.65    759.40 o 
 -12   0   6    27717.37    30627.55   1743.97 o 
 -10   0   6     8886.08     9523.19    412.73 o 
  -8   0   6    32172.68    29252.78    875.27 o 
  -6   0   6     3150.28     2493.42    203.47 o 
  -4   0   6     1139.48     1933.90    290.43 o 
  -2   0   6    62389.46    54521.26   1095.47 o 
   0   0   6     2517.23     3269.48    182.69 o 
   2   0   6      671.28     1951.04    250.07 o 
   4   0   6   166650.25   180639.92   2932.47 o 
   6   0   6    65237.14    70650.59   1369.55 o 
   8   0   6     8156.92     9341.91    363.29 o 
  10   0   6    12176.53    14317.20    606.18 o 
  12   0   6    93035.35   105537.34   1855.36 o 
  14   0   6     4410.20     4299.65    469.35 o 
  16   0   6    22884.42    28569.84   1508.00 o 
  18   0   6      258.08      441.33     70.41 o 
  20   0   6    68425.02    78602.70   5448.80 o 
  22   0   6     7818.33     7239.99   1523.25 o 
  24   0   6    34631.95    39630.81   6467.72 o 
  26   0   6     6533.62     7099.79   2369.32 o 
  28   0   6     3588.32     2946.95   1331.89 o 
  30   0   6     1548.48      997.48    517.72 o 
 -31   1   6     5760.14     5472.63   1038.28 o 
 -29   1   6     1331.33      939.37    307.37 o 
 -27   1   6    11011.58    12003.10   1415.46 o 
 -25   1   6      127.95      236.84    143.97 o 
 -23   1   6      966.21      982.68   1800.11 o 
 -21   1   6      849.78      965.90    206.61 o 
 -19   1   6    59244.14    59862.71   3634.02 o 
 -17   1   6      128.99      340.60    100.46 o 
 -15   1   6    30478.71    31383.50    996.70 o 
 -13   1   6    21041.54    24564.36   1393.65 o 
 -11   1   6   154395.19   152705.48   3820.64 o 
  -9   1   6    47039.11    41411.77    934.49 o 
  -7   1   6    94099.15    98136.76   1347.50 o 
  -5   1   6     8085.02    10739.98    455.95 o 
  -3   1   6   410283.78   375760.53   8599.49 o 
  -1   1   6     2255.29     2122.27    202.19 o 
   1   1   6   147756.09   141326.83   2792.68 o 
   3   1   6    14592.77    16940.19    538.05 o 
   5   1   6   208697.83   207319.30   5505.52 o 
   7   1   6   102047.41   112004.49   2110.16 o 
   9   1   6    67139.57    68229.84   1384.87 o 
  11   1   6      192.66      424.11     83.70 o 
  13   1   6      734.97     1195.85    190.22 o 
  15   1   6    31171.07    32918.26    949.33 o 
  17   1   6    19592.62    23584.74   1268.11 o 
  19   1   6    26491.73    28536.25   2448.79 o 
  21   1   6     2536.21     2680.41    736.96 o 
  23   1   6    14987.32    17470.16   1593.43 o 
  25   1   6       54.65      156.25     73.02 o 
  27   1   6    11696.98    14444.04   2106.03 o 
  29   1   6      357.66       43.22    242.73 o 
 -32   2   6     1182.58      774.11    284.72 o 
 -30   2   6     4269.40     4915.96    933.21 o 
 -28   2   6     6941.96     8676.51   1288.79 o 
 -26   2   6    12085.78    12969.90   1534.05 o 
 -24   2   6    12581.72    13681.95   1377.96 o 
 -22   2   6    30301.98    25124.13   5208.23 o 
 -20   2   6     2213.97     2400.12    845.02 o 
 -18   2   6     9540.21     9275.19   1468.95 o 
 -16   2   6   103160.30   107081.20   3423.04 o 
 -14   2   6   130949.25   131967.25   3034.36 o 
 -12   2   6    36046.12    38933.84    926.80 o 
 -10   2   6       70.74      109.12     43.05 o 
  -8   2   6    30368.95    25309.61    999.03 o 
  -6   2   6    92156.45    87388.30   1260.12 o 
  -4   2   6   477430.47   436217.81  73293.22 o 
  -2   2   6   142241.33   145341.55   3277.96 o 
   0   2   6     1527.02     1284.72    201.81 o 
   2   2   6     7330.60    10745.67    367.12 o 
   4   2   6   182390.53   179675.83   3921.62 o 
   6   2   6    31676.95    30779.30    754.27 o 
   8   2   6    29611.30    30898.81    811.67 o 
  10   2   6     1201.63     2307.17    339.48 o 
  12   2   6    29929.92    31262.50    822.60 o 
  14   2   6       62.99      103.73     57.36 o 
  16   2   6      430.19      767.80    175.90 o 
  18   2   6     3104.06     2947.78    577.17 o 
  20   2   6     9140.50    10127.61   1499.24 o 
  22   2   6      701.56      775.97    133.57 o 
  24   2   6      122.90      358.31    145.74 o 
  26   2   6      823.51     1133.06    397.70 o 
  28   2   6     7635.28     7301.11   2968.02 o 
  30   2   6     4093.01     3499.37    995.86 o 
 -31   3   6     6029.75     5149.77   1215.09 o 
 -29   3   6     3551.73     3303.99    711.08 o 
 -27   3   6    14085.20    11738.04   5933.68 o 
 -25   3   6      804.30     1133.42    384.14 o 
 -23   3   6     3010.75     3507.26    376.59 o 
 -21   3   6      858.72      878.27    187.04 o 
 -19   3   6    70349.13    68699.77   3558.07 o 
 -17   3   6     1042.06      778.53    121.10 o 
 -15   3   6      517.25      448.75     90.11 o 
 -13   3   6     4193.46     4319.77    480.22 o 
 -11   3   6    25066.00    25636.36   1129.78 o 
  -9   3   6    13378.44    12673.07    630.87 o 
  -7   3   6    15065.20    16175.75    542.24 o 
  -5   3   6    19089.78    17224.66    552.25 o 
  -3   3   6    18628.69    16737.65    601.43 o 
  -1   3   6    47031.06    44896.11   1202.94 o 
   1   3   6      492.50      772.91    114.60 o 
   3   3   6      163.71      123.06     30.70 o 
   5   3   6     6582.04     8189.76    262.06 o 
   7   3   6   102777.98   110248.84   1946.57 o 
   9   3   6    13952.70    14262.70    547.80 o 
  11   3   6     9920.65    12003.10   1192.12 o 
  13   3   6      709.51      905.19    213.40 o 
  15   3   6     1538.48     1191.22    191.13 o 
  17   3   6    10749.50    10564.65   1226.03 o 
  19   3   6    36484.58    39522.48   5169.45 o 
  21   3   6     2374.18     2383.35    388.91 o 
  23   3   6     1727.81     1733.94    351.68 o 
  25   3   6     5572.49     5429.34    975.34 o 
  27   3   6    12261.30    14310.22   2936.06 o 
  29   3   6      245.48      176.26    160.40 o 
 -30   4   6     3158.31     3045.74    696.74 o 
 -28   4   6      483.41      280.30    192.12 o 
 -26   4   6       76.98      262.90    210.87 o 
 -24   4   6     3364.05     4507.99   1088.77 o 
 -22   4   6     4712.78     4780.51   1036.28 o 
 -20   4   6      830.03      948.72    264.76 o 
 -18   4   6      228.80      292.09     95.19 o 
 -16   4   6    10992.48    14283.12    576.53 o 
 -14   4   6     5670.53     7006.93    927.24 o 
 -12   4   6     4380.99     3613.46    441.78 o 
 -10   4   6     4069.95     5091.76   1267.53 o 
  -8   4   6     6537.58     5773.57    515.32 o 
  -6   4   6    20113.29    20104.18    836.68 o 
  -4   4   6    12202.31     9633.47    660.03 o 
  -2   4   6     4969.06     5008.93    726.95 o 
   0   4   6     1214.51      899.77    222.78 o 
   2   4   6    49980.02    48554.50   1682.17 o 
   4   4   6    83693.77    91477.63   2393.23 o 
   6   4   6    50345.38    50654.32    892.75 o 
   8   4   6    14938.60    16294.97    829.86 o 
  10   4   6     1436.63     1298.72    262.53 o 
  12   4   6    52940.61    54926.07   1925.16 o 
  14   4   6     1968.25     1721.70    273.84 o 
  16   4   6     1425.39     1336.78    355.98 o 
  18   4   6    12900.25    14002.48   3005.75 o 
  20   4   6    26218.02    28962.47   2769.90 o 
  22   4   6     3328.28     3643.64   1067.68 o 
  24   4   6     2174.53     1943.90    616.45 o 
  26   4   6        9.51       19.96    171.08 o 
  28   4   6     1422.95     1440.24    489.20 o 
 -27   5   6     4594.56     5309.45   1356.86 o 
 -25   5   6      835.04      654.62    176.36 o 
 -23   5   6     1070.19      888.27    283.46 o 
 -21   5   6     2238.00     1767.64    412.67 o 
 -19   5   6    10300.16    10392.09   1535.17 o 
 -17   5   6    25263.75    28634.90   1746.79 o 
 -15   5   6      108.05      476.28     75.33 o 
 -13   5   6     4383.32     4206.12    710.72 o 
 -11   5   6    44610.45    39364.41   1613.90 o 
  -9   5   6     9857.14     9391.81    569.68 o 
  -7   5   6    12109.90    13381.56    782.48 o 
  -5   5   6    51303.00    54933.88   1926.10 o 
  -3   5   6    70827.85    75682.17   3741.00 o 
  -1   5   6    17070.66    14971.32   1199.03 o 
   1   5   6    27255.09    25797.62   2368.57 o 
   3   5   6     3186.82     3911.15    740.63 o 
   5   5   6    27438.28    30885.83   2577.44 o 
   7   5   6    55238.21    58538.92   2183.24 o 
   9   5   6    14399.93    14160.66    896.02 o 
  11   5   6      586.60      669.62    726.11 o 
  13   5   6     9484.33     8656.20   1396.53 o 
  15   5   6    13205.05    13891.71   1413.94 o 
  17   5   6    16455.04    17873.70   1170.46 o 
  19   5   6     2419.29     2153.99    601.15 o 
  21   5   6      598.99      453.74    402.96 o 
  23   5   6    12948.79    17130.38   2723.95 o 
  25   5   6     6246.88     7046.55   1791.61 o 
  27   5   6     4730.37     5302.84   1259.10 o 
 -26   6   6      655.46      370.95    263.35 o 
 -24   6   6     6914.11     6157.95   1428.55 o 
 -22   6   6     3404.74     3105.65    746.41 o 
 -20   6   6      402.34      521.52    323.67 o 
 -18   6   6     1178.05     1168.46    253.33 o 
 -16   6   6     5888.47     6446.74   1552.70 o 
 -14   6   6     2251.19     1995.69    278.49 o 
 -12   6   6     3116.98     3301.43    642.56 o 
 -10   6   6      134.77      507.69    180.74 o 
  -8   6   6    19579.94    18637.43    598.21 o 
  -6   6   6     2773.00     1644.03    820.39 o 
  -4   6   6     1646.00     2255.35    929.53 o 
  -2   6   6     5403.43     6178.92   1057.52 o 
   0   6   6    17123.34    17332.35   1234.96 o 
   2   6   6     5686.52     6591.23   1357.72 o 
   4   6   6    24403.28    24176.97   2548.08 o 
   6   6   6    13620.94    14637.89   1042.63 o 
   8   6   6     2156.28     2674.06    819.41 o 
  10   6   6      921.02     2229.54   1288.46 o 
  12   6   6     5354.13     5251.16    904.16 o 
  14   6   6     5363.56     2864.42   1509.48 o 
  16   6   6    18429.68    22441.81   2448.50 o 
  18   6   6     1082.78     1028.71    674.27 o 
  20   6   6     2607.30     2482.63    691.60 o 
  22   6   6       56.30      263.90    169.38 o 
  24   6   6     5920.20     6117.49   1358.95 o 
 -23   7   6     5022.29     3706.38    916.83 o 
 -21   7   6     1611.62     1346.98    402.47 o 
 -19   7   6    17836.40    16233.87   2411.31 o 
 -17   7   6       37.45      310.51    267.05 o 
 -15   7   6       13.36      157.64    109.56 o 
 -13   7   6     1813.43     1750.62    463.88 o 
 -11   7   6    26035.21    29237.38   2275.66 o 
  -9   7   6     2082.34     2090.58    326.91 o 
  -7   7   6    54560.45    37210.75  15106.09 o 
  -5   7   6     3875.43     4292.94    993.75 o 
  -3   7   6    10043.76     9869.21   2040.99 o 
  -1   7   6     5434.97     6001.86   1265.93 o 
   1   7   6    26135.46    20023.76   4864.71 o 
   3   7   6    11955.60    11669.83   1985.37 o 
   5   7   6    12717.81    18009.70   3370.12 o 
   7   7   6     2819.23     1441.92    535.74 o 
   9   7   6    10271.24    10280.07   1746.65 o 
  11   7   6     2340.05     1642.77    390.39 o 
  13   7   6     2673.52     2308.91    740.76 o 
  15   7   6     1549.74     1130.65    479.77 o 
  17   7   6     2530.54     2238.27    571.80 o 
  19   7   6       76.58      260.07    298.35 o 
  21   7   6     1592.54      947.29    409.19 o 
 -20   8   6      274.07      435.60    246.13 o 
 -18   8   6     2262.34     1753.14    546.91 o 
 -16   8   6     3833.76     3649.70    929.20 o 
 -14   8   6     4633.55     4601.55   1019.60 o 
 -12   8   6      308.28      311.23     97.94 o 
 -10   8   6    18382.00    18918.21   2582.37 o 
  -8   8   6     3742.80     4151.81   1040.41 o 
  -6   8   6     1024.89      909.72    252.80 o 
  -4   8   6     2567.93     2011.09    971.02 o 
  -2   8   6     3544.48     3882.12    538.37 o 
   0   8   6    10011.32    11589.27   1949.27 o 
   2   8   6      574.45      746.10    186.62 o 
   4   8   6     2666.76     3816.90    881.35 o 
   6   8   6     3767.63     4239.22   1207.19 o 
   8   8   6     1909.57     1931.96    646.59 o 
  10   8   6     9647.63    10214.34   1419.75 o 
  12   8   6     5828.19     5067.01   1986.49 o 
  14   8   6       30.10      338.07    165.49 o 
  16   8   6     2297.52     2780.76   1399.64 o 
  18   8   6     4673.30     3732.99   1006.58 o 
 -15   9   6     1904.61     2277.05    927.19 o 
 -13   9   6    12649.45    13148.23   2939.53 o 
 -11   9   6      199.26      228.53    177.28 o 
  -9   9   6      141.59      958.54    583.03 o 
  -7   9   6      488.16      653.88    143.65 o 
  -5   9   6    21823.99    21955.56   3451.55 o 
  -3   9   6     2869.55     2913.77    723.76 o 
  -1   9   6     1319.64     1071.79    437.43 o 
   1   9   6      555.49      651.81    152.80 o 
   3   9   6    14819.21    14967.44   2599.52 o 
   5   9   6      248.91      689.48    223.07 o 
   7   9   6     2951.67     2016.20    998.03 o 
   9   9   6     7705.07     6200.54   1308.19 o 
  11   9   6     1479.36     2001.56    760.81 o 
  13   9   6      364.67      218.77    196.51 o 
  15   9   6     3686.93     4032.43   1271.45 o 
  -8  10   6     1533.40     1210.39    419.53 o 
  -6  10   6     1579.80     1408.11    497.05 o 
  -4  10   6      836.50     1179.81    416.29 o 
  -2  10   6     2339.77     2248.36    714.55 o 
   0  10   6      218.25      404.43    310.23 o 
   2  10   6      500.56      488.66    280.73 o 
   4  10   6     1427.03     1334.81    442.87 o 
   6  10   6      919.15     1241.62    398.67 o 
   8  10   6       43.12      145.86    336.32 o 
 -31   1   7     1533.57     1877.26    534.84 o 
 -29   1   7      287.44      387.03    172.74 o 
 -27   1   7      206.37      608.16    647.54 o 
 -25   1   7     2016.67     2285.91    462.53 o 
 -23   1   7     9255.45     8114.62   1919.79 o 
 -21   1   7      828.22      894.48    169.09 o 
 -19   1   7    13727.63    21415.37   4033.88 o 
 -17   1   7      529.63      691.37    218.90 o 
 -15   1   7    25889.69    37941.36   4646.75 o 
 -13   1   7    45891.92    40284.24   2359.22 o 
 -11   1   7    64082.30    57359.55   1827.16 o 
  -9   1   7    50409.53    56728.74   1357.90 o 
  -7   1   7    64057.32    66440.50   1509.14 o 
  -5   1   7    69558.36    72203.46   1216.38 o 
  -3   1   7    80726.93    87093.25   2189.14 o 
  -1   1   7     7797.33     5990.24    242.38 o 
   1   1   7    48436.23    46167.75    983.54 o 
   3   1   7     5592.14     4780.98    228.65 o 
   5   1   7    36461.04    40788.18    795.02 o 
   7   1   7    23741.48    24869.94    782.73 o 
   9   1   7    23894.79    25596.71    772.77 o 
  11   1   7    34869.27    38264.73    665.01 o 
  13   1   7      257.01      253.30     57.60 o 
  15   1   7     7501.04     8136.28    501.70 o 
  17   1   7     2304.76     2205.48    356.61 o 
  19   1   7     2125.30     1720.57    336.80 o 
  21   1   7     4191.86     4212.43    780.39 o 
  23   1   7     1441.57     1012.94    203.36 o 
  25   1   7      922.93      908.74    288.59 o 
  27   1   7     1546.21     1101.03    314.82 o 
  29   1   7       71.18      154.97    158.34 o 
 -32   2   7       39.45      108.63    160.71 o 
 -30   2   7      533.90      618.25    237.32 o 
 -28   2   7      243.28      839.57    612.28 o 
 -26   2   7      449.05     1178.83    389.37 o 
 -24   2   7      213.86     1217.41    883.49 o 
 -22   2   7     2051.65     3183.84   2020.99 o 
 -20   2   7     5786.44     5505.79    972.87 o 
 -18   2   7     1298.68     1115.70    536.11 o 
 -16   2   7    21287.57    16448.60   1984.35 o 
 -14   2   7      561.83      595.85    195.57 o 
 -12   2   7      478.09      280.80     78.91 o 
 -10   2   7    12234.33    13683.83    502.39 o 
  -8   2   7    55457.64    59875.34   1428.43 o 
  -6   2   7     9268.28    10316.66    400.64 o 
  -4   2   7    17115.94    14753.76    864.96 o 
  -2   2   7    45663.61    39588.42    869.31 o 
   0   2   7     6132.32     4960.30    221.34 o 
   2   2   7     8791.10     6727.24    222.44 o 
   4   2   7    32902.68    29425.84    747.35 o 
   6   2   7    28984.73    31588.25    783.59 o 
   8   2   7      487.92      548.08     88.00 o 
  10   2   7      170.26      411.41     75.55 o 
  12   2   7    48387.66    56515.80   1530.36 o 
  14   2   7    12311.29    11376.10    487.39 o 
  16   2   7      567.25      737.64    115.46 o 
  18   2   7     3591.26     3937.69    721.40 o 
  20   2   7     1074.70      704.95    160.12 o 
  22   2   7     1117.51     1025.58    194.89 o 
  24   2   7      201.53      246.44    130.93 o 
  26   2   7      732.15      709.30    250.17 o 
  28   2   7      244.37      194.22    144.16 o 
  30   2   7     1259.41     1324.81    477.99 o 
 -31   3   7     3361.74     3404.72    712.72 o 
 -29   3   7     6336.06     3433.93   1515.92 o 
 -27   3   7      753.26     1096.90    768.50 o 
 -25   3   7     3723.92     3600.35    750.81 o 
 -23   3   7      293.03      250.89    122.01 o 
 -21   3   7     3546.89     3070.65    887.03 o 
 -19   3   7     9938.80    12923.24   2411.85 o 
 -17   3   7      536.79      495.57    114.62 o 
 -15   3   7       21.01       81.58     69.70 o 
 -13   3   7    19478.69    17916.97   1356.62 o 
 -11   3   7       58.51      238.86     81.49 o 
  -9   3   7      537.96      867.43    164.28 o 
  -7   3   7     4757.92     5157.95    352.09 o 
  -5   3   7     4509.55     3251.67    299.14 o 
  -3   3   7      579.63      996.52    145.31 o 
  -1   3   7     2419.62     1963.17    187.10 o 
   1   3   7    15712.87    15814.48    496.98 o 
   3   3   7     8601.13     6584.36    381.49 o 
   5   3   7     3603.60     4408.89    267.60 o 
   7   3   7    13482.54    14536.40    663.27 o 
   9   3   7     3716.98     3888.29    311.73 o 
  11   3   7     1185.90      735.70    211.63 o 
  13   3   7    10238.75    11358.71    859.03 o 
  15   3   7     4355.82     5221.99    654.86 o 
  17   3   7      187.32      203.92     71.17 o 
  19   3   7       25.64      272.23    225.78 o 
  21   3   7     7031.82     6844.30   1342.29 o 
  23   3   7     2654.22     1651.86    581.76 o 
  25   3   7     4876.13     5462.78   1142.35 o 
  27   3   7     6626.38     5759.09   1162.25 o 
  29   3   7      474.09      324.45    194.46 o 
 -30   4   7     3003.11     1813.83    599.32 o 
 -28   4   7     1302.81     1077.45    427.86 o 
 -26   4   7      328.82      264.91    173.20 o 
 -24   4   7     4107.42     4890.66    917.45 o 
 -22   4   7     1891.18     3205.40    470.37 o 
 -20   4   7      543.69      554.75    110.91 o 
 -18   4   7     1366.75      921.71    281.61 o 
 -16   4   7      662.29      639.40    136.21 o 
 -14   4   7     2803.37     3117.59    536.88 o 
 -12   4   7     4978.66     5159.62    571.00 o 
 -10   4   7    11463.41    12757.08   1016.21 o 
  -8   4   7     8727.99    10183.98   1042.07 o 
  -6   4   7    10673.76     9822.51    816.46 o 
  -4   4   7     7483.72     8375.56    877.63 o 
  -2   4   7     1719.87     1989.21    516.03 o 
   0   4   7       62.31      631.92    171.25 o 
   2   4   7    47727.61    44485.23   3307.02 o 
   4   4   7     6320.51     6199.05    508.65 o 
   6   4   7    13628.98    10930.56    698.68 o 
   8   4   7     3532.19     3844.38    368.51 o 
  10   4   7       97.26      207.05     61.16 o 
  12   4   7     3898.56     3506.60    539.57 o 
  14   4   7     8783.92    10021.07   1212.93 o 
  16   4   7     1652.40     1696.48    346.42 o 
  18   4   7     1046.48     1109.81    312.11 o 
  20   4   7     4028.44     3369.84    418.06 o 
  22   4   7     1347.33      644.91    258.67 o 
  24   4   7      853.56      867.27    239.87 o 
  26   4   7       73.52      259.76    170.30 o 
  28   4   7      965.48     1063.60    390.75 o 
 -27   5   7       83.22      505.74    278.41 o 
 -25   5   7        9.67      273.21    179.35 o 
 -23   5   7     2717.86     2619.51    573.80 o 
 -21   5   7    19896.55    21604.02   2170.03 o 
 -19   5   7     3682.72     3379.17    459.92 o 
 -17   5   7     6149.83     4946.99   1165.02 o 
 -15   5   7     2788.28     2956.08    537.07 o 
 -13   5   7    13330.89    13721.52   1300.07 o 
 -11   5   7    11395.94    11507.46    730.61 o 
  -9   5   7    11790.26    13950.98    804.88 o 
  -7   5   7    23413.69    23955.17   1425.10 o 
  -5   5   7     1461.65     1871.57    486.66 o 
  -3   5   7    40540.80    38317.64   2123.35 o 
  -1   5   7     8391.00     7661.05    878.24 o 
   1   5   7       77.14      707.91    259.08 o 
   3   5   7     5908.07     3887.93    485.87 o 
   5   5   7    14409.45    13254.17    844.29 o 
   7   5   7     1286.64     2688.24   1221.39 o 
   9   5   7      220.63      452.61    227.57 o 
  11   5   7    18384.93    19551.65   1671.84 o 
  13   5   7    30056.77    27960.09   3519.69 o 
  15   5   7      146.39      218.26    132.68 o 
  17   5   7     3062.64     3974.53    816.52 o 
  19   5   7    11972.96    13541.62   1194.34 o 
  21   5   7      526.22      510.47    132.42 o 
  23   5   7      139.11      120.48    202.84 o 
  25   5   7     2076.04     1577.92    569.52 o 
 -26   6   7     2631.54     1335.00    557.86 o 
 -24   6   7      198.86     1347.69    368.89 o 
 -22   6   7      368.73      656.56    158.07 o 
 -20   6   7       50.37      235.62    140.56 o 
 -18   6   7     9128.42    10413.32   1410.64 o 
 -16   6   7      203.71      379.86    146.78 o 
 -14   6   7     2655.60     2688.42    527.96 o 
 -12   6   7       93.00      228.79     98.99 o 
 -10   6   7    30364.27    26282.45   1495.48 o 
  -8   6   7     6304.80     7558.77   1276.28 o 
  -6   6   7    11810.39    13224.36   1309.21 o 
  -4   6   7    26817.65    27251.64   1399.75 o 
  -2   6   7    15846.41    13645.40   1144.74 o 
   0   6   7     2935.67     3369.30    661.36 o 
   2   6   7    23058.98    21745.36   2273.44 o 
   4   6   7     4347.47     4614.34    970.27 o 
   6   6   7     8159.63     7272.70   1241.98 o 
   8   6   7    12138.37    13546.80   1667.91 o 
  10   6   7    13973.05    15993.84   1586.96 o 
  12   6   7      289.66      376.67    143.59 o 
  14   6   7      280.94      520.87    100.79 o 
  16   6   7       21.23      734.90    506.42 o 
  18   6   7    13418.29    12351.35   4141.72 o 
  20   6   7     1237.02      962.37    290.71 o 
  22   6   7      570.26      354.42    210.35 o 
  24   6   7      813.68      763.02    354.15 o 
 -23   7   7       46.99      197.34    163.94 o 
 -21   7   7      840.78      808.10    254.76 o 
 -19   7   7     7226.09     9291.96   1498.43 o 
 -17   7   7     6646.63     5793.38    913.89 o 
 -15   7   7     1043.49     1117.73    261.02 o 
 -13   7   7    11523.39    13559.32   1572.78 o 
 -11   7   7      247.21     1352.47    671.60 o 
  -9   7   7     2781.02     3064.00    763.94 o 
  -7   7   7      388.08     2223.87   1487.01 o 
  -5   7   7     5872.80     7432.42   1534.14 o 
  -3   7   7    20255.58    22341.84   1472.36 o 
  -1   7   7     2314.39     3575.57    643.49 o 
   1   7   7      283.31      776.38    253.35 o 
   3   7   7      134.58      465.34    602.44 o 
   5   7   7     6407.71     4971.93   1324.71 o 
   7   7   7      219.24      200.53     67.43 o 
   9   7   7    16229.47    14332.16   1872.36 o 
  11   7   7     3028.92     2563.03    549.78 o 
  13   7   7     4077.04     3887.35   1448.26 o 
  15   7   7     1992.58     1162.54    502.03 o 
  17   7   7      954.92      819.23    207.12 o 
  19   7   7     3930.12     4218.03   1087.89 o 
  21   7   7      296.61      562.74    289.92 o 
 -20   8   7     1322.40      986.75    439.81 o 
 -18   8   7      114.22      333.06    178.02 o 
 -16   8   7     2434.38     3267.79    833.16 o 
 -14   8   7    23133.80    23092.66   5390.56 o 
 -12   8   7      674.92      893.20    370.85 o 
 -10   8   7      190.45      537.36    521.43 o 
  -8   8   7     1186.00     1750.55    340.04 o 
  -6   8   7     5456.76     6802.54   1345.24 o 
  -4   8   7     2947.57     3839.22   1025.74 o 
  -2   8   7     1756.67     1752.94    509.00 o 
   0   8   7      250.42      837.03    415.71 o 
   2   8   7     2574.26     3507.48   1103.68 o 
   4   8   7     5905.84     6133.18   1287.58 o 
   6   8   7     3825.10     4016.14    960.18 o 
   8   8   7     3403.15     3272.24    788.46 o 
  10   8   7     6205.70     5803.73   1136.24 o 
  12   8   7     8994.86     9780.29   1886.97 o 
  14   8   7      181.33      372.19    220.32 o 
  16   8   7     3394.54     3726.39   1193.04 o 
  18   8   7     2875.18     3547.07   1242.54 o 
 -15   9   7        0.22      545.11    330.25 o 
 -13   9   7     2957.22     3568.88    901.40 o 
 -11   9   7     2687.20     2433.10    626.60 o 
  -9   9   7       70.40      220.70    148.16 o 
  -7   9   7     1201.84     1261.43    494.51 o 
  -5   9   7    14002.44    17758.27   2367.77 o 
  -3   9   7     3638.60     3330.19   1088.59 o 
  -1   9   7     5127.67     5373.83    936.98 o 
   1   9   7      114.04      185.92    172.50 o 
   3   9   7     4214.19     4086.40   1002.13 o 
   5   9   7     4470.80     4992.28   1493.72 o 
   7   9   7     2130.10     1479.48    705.58 o 
   9   9   7      969.18      922.57    440.54 o 
  11   9   7      215.45      342.06    255.88 o 
  13   9   7     3097.21     3305.24   1471.38 o 
  -8  10   7     1429.34     1549.40    477.14 o 
  -6  10   7      669.33      577.72    272.97 o 
  -4  10   7     3282.81     3142.17    677.27 o 
  -2  10   7     2385.09     2379.08    647.56 o 
   0  10   7     3625.96     2525.32    823.74 o 
   2  10   7     2006.94     1440.04    537.03 o 
   4  10   7     2296.61     1929.30    725.17 o 
   6  10   7     1045.54      935.86    533.52 o 
 -32   0   8     3819.73     3180.68   1029.31 o 
 -30   0   8      643.39      555.70    261.59 o 
 -26   0   8       22.86       70.02    198.29 o 
 -24   0   8      742.43      669.37    128.25 o 
 -22   0   8     5301.38     6673.13   2715.95 o 
 -20   0   8    33528.02    36180.96   1894.28 o 
 -18   0   8     5718.28     5131.78   1195.02 o 
 -16   0   8    31150.87    34912.86   1737.87 o 
 -14   0   8     1063.29     2636.93    777.33 o 
 -12   0   8    61766.86    65171.75   2816.60 o 
 -10   0   8    50147.80    53553.11   1690.50 o 
  -8   0   8   164706.11   164521.23   3312.83 o 
  -6   0   8    79425.45    78925.43   1420.99 o 
  -4   0   8    20764.08    26701.55    675.75 o 
  -2   0   8    14792.52    11632.72    587.24 o 
   0   0   8   216144.94   199300.06  14457.81 o 
   2   0   8    14618.57    16315.97    670.48 o 
   4   0   8    71202.46    85353.84   1626.75 o 
   6   0   8    37538.34    37244.80   1073.62 o 
   8   0   8    43370.64    39596.45   1144.04 o 
  10   0   8   124715.01   129591.84   7202.58 o 
  12   0   8    26430.46    24233.31   1461.22 o 
  14   0   8      491.86      537.31    103.99 o 
  16   0   8     1929.90     1780.49    331.05 o 
  18   0   8    51094.80    59374.79   2027.61 o 
  20   0   8       74.78      103.37     42.63 o 
  22   0   8     6666.20     7669.18   1429.67 o 
  24   0   8     2230.72     1842.20    509.98 o 
  26   0   8    16863.47    21798.42   5196.90 o 
  28   0   8     1985.29     1633.63    814.16 o 
  30   0   8      209.36      350.71    419.01 o 
 -31   1   8     5182.53     4758.54    939.59 o 
 -29   1   8     6196.56     5044.73   1112.61 o 
 -27   1   8     4709.15     4479.96    856.80 o 
 -25   1   8     7326.22     7143.12   1331.08 o 
 -23   1   8    26447.31    30484.13   3157.64 o 
 -21   1   8      801.95      692.37    159.08 o 
 -19   1   8      153.86      194.51    179.33 o 
 -17   1   8    59367.68    60598.62   3106.01 o 
 -15   1   8    44563.13    41710.91   3675.52 o 
 -13   1   8   133112.38   136331.44   2852.58 o 
 -11   1   8       29.54       93.95     50.72 o 
  -9   1   8    58286.07    62464.87   1528.94 o 
  -7   1   8    29411.15    25949.94    424.04 o 
  -5   1   8   169483.77   173632.86   2685.70 o 
  -3   1   8     8402.27     7031.22    286.63 o 
  -1   1   8     6799.35     7729.58    304.95 o 
   1   1   8     6042.10     5148.70    191.02 o 
   3   1   8    65089.01    71390.61   1298.38 o 
   5   1   8      312.38      720.46    116.24 o 
   7   1   8     1782.14     1766.89    139.57 o 
  11   1   8    71857.52    70853.37   2833.87 o 
  13   1   8     1273.16     1629.64    216.20 o 
  15   1   8     2013.97     1504.48    235.41 o 
  17   1   8    17571.78    18948.09    927.71 o 
  19   1   8    37289.95    44645.60   2542.22 o 
  21   1   8     3065.04     3000.38    630.24 o 
  23   1   8     1916.94     1978.44    395.62 o 
  25   1   8      730.16      445.78    179.31 o 
  27   1   8     1542.09     1447.34    642.09 o 
  29   1   8     7293.12     6724.90   1810.94 o 
 -30   2   8       29.07      352.91    158.61 o 
 -28   2   8     7167.21     6296.71   1127.16 o 
 -26   2   8     5400.87     4826.68   1059.15 o 
 -24   2   8     3658.00     3542.39    596.73 o 
 -22   2   8    10997.23    10973.05   1627.53 o 
 -20   2   8    14395.73    15263.55    708.82 o 
 -18   2   8     1066.64     1168.29    234.12 o 
 -16   2   8     1301.11     1336.89    331.16 o 
 -14   2   8     2481.38     1894.10    360.19 o 
 -12   2   8    49766.66    50799.17   1401.07 o 
 -10   2   8      543.75      538.16    112.40 o 
  -8   2   8     4120.82     2644.41    211.60 o 
  -6   2   8    37146.41    35268.07    965.07 o 
  -4   2   8   188349.34   188699.83   3093.13 o 
  -2   2   8    76405.96    75195.71   1704.70 o 
   0   2   8    23782.33    23071.21    521.83 o 
   2   2   8      133.68      326.80     51.77 o 
   4   2   8    74026.23    64457.79   1588.86 o 
   6   2   8    23776.78    22202.66    711.89 o 
   8   2   8   144092.64   155493.08   2329.47 o 
  10   2   8    17930.60    16194.83   1168.29 o 
  12   2   8     8347.13    10567.27    767.23 o 
  14   2   8    41237.24    47622.28   2080.43 o 
  16   2   8    23051.86    24844.09   2011.50 o 
  18   2   8     9754.68    13914.45   1039.82 o 
  20   2   8     3289.40     1767.20    818.58 o 
  22   2   8     1139.83      828.94    131.83 o 
  24   2   8     3300.46     4420.97    969.46 o 
  26   2   8    13062.90    13724.28   2315.07 o 
  28   2   8     1843.27     1677.74    533.56 o 
 -31   3   8     1884.52     2105.36    541.96 o 
 -29   3   8     1407.27     2908.10    813.37 o 
 -27   3   8      137.39      289.43    134.41 o 
 -25   3   8     9215.82    11312.95   1430.14 o 
 -23   3   8     4794.77     4892.41    959.31 o 
 -21   3   8     7098.76     8863.45   1658.78 o 
 -19   3   8      361.02      385.99    187.65 o 
 -17   3   8     5130.12     4265.54    619.02 o 
 -15   3   8     5230.49     5104.23    584.12 o 
 -13   3   8     5223.57     5785.39   1476.26 o 
 -11   3   8    13428.56    12238.87    642.61 o 
  -9   3   8    17740.28    18133.90    736.02 o 
  -7   3   8     3947.51     3965.77    414.00 o 
  -5   3   8     1766.77     1728.41    179.65 o 
  -3   3   8    11832.78    10358.27    553.50 o 
  -1   3   8     4255.84     4207.94    309.20 o 
   1   3   8     9753.87     7202.31    311.48 o 
   3   3   8   126216.74   117567.11   3107.38 o 
   5   3   8      349.58      765.49    152.30 o 
   7   3   8     6948.17     6620.47    602.28 o 
   9   3   8       22.76       93.62     39.45 o 
  11   3   8   112972.71   126581.40  12528.91 o 
  13   3   8    25309.97    26877.89   1494.50 o 
  15   3   8    41896.95    46120.28   1947.04 o 
  17   3   8      191.31      291.09     43.66 o 
  19   3   8    31527.42    37863.98   2278.73 o 
  21   3   8     6113.45     4261.02   1053.75 o 
  23   3   8    20926.72    27652.99   3143.94 o 
  25   3   8     2382.66     2850.44    950.12 o 
  27   3   8       17.25      177.67    159.26 o 
 -30   4   8      320.45      489.17    261.72 o 
 -28   4   8     6032.99     5843.02   1376.71 o 
 -26   4   8     1204.50      874.79    232.13 o 
 -24   4   8       11.79      433.30    280.62 o 
 -22   4   8     1669.85     2308.64    355.16 o 
 -20   4   8    40351.68    50409.74   3076.11 o 
 -18   4   8     3383.11     3070.85    828.43 o 
 -16   4   8    25069.68    22367.36   1765.46 o 
 -14   4   8      987.01     1133.86    155.07 o 
 -12   4   8    52585.67    50323.46   1470.75 o 
 -10   4   8    60400.51    62010.15   1780.20 o 
  -8   4   8   118376.09   114278.23   3421.23 o 
  -6   4   8    42454.72    42188.64   2768.37 o 
  -4   4   8    33803.29    32762.35    899.58 o 
  -2   4   8    33120.91    34597.11    727.19 o 
   0   4   8    90328.13    90640.72   2438.20 o 
   2   4   8    17949.92    16080.20    992.74 o 
   4   4   8    11652.27    12502.12    793.35 o 
   6   4   8    18426.96    19116.48   1049.37 o 
   8   4   8    36151.05    36755.61   1135.93 o 
  10   4   8    13565.56    12754.45    796.13 o 
  12   4   8    15427.71    16355.31   1472.17 o 
  14   4   8     6108.64     5562.56    833.31 o 
  16   4   8      978.53      781.73    114.40 o 
  18   4   8     1004.01      977.61    120.18 o 
  20   4   8     5527.93     5540.90   1105.39 o 
  22   4   8     2456.33     1991.16    540.53 o 
  24   4   8     2347.78     2070.31    720.63 o 
  26   4   8     3772.63     3415.63    759.44 o 
 -27   5   8     2283.45     2129.92    605.65 o 
 -25   5   8     8434.19     8202.50   1348.18 o 
 -23   5   8     4885.72     5097.95    864.42 o 
 -21   5   8       53.61     1212.81   1991.17 o 
 -19   5   8     1078.57     1709.25    348.87 o 
 -17   5   8    26438.10    24725.60   1567.86 o 
 -15   5   8    58379.90    62336.23   3153.40 o 
 -13   5   8    15483.15    14753.84    436.82 o 
 -11   5   8       57.83      201.72     47.13 o 
  -9   5   8    36630.21    35225.33   1935.58 o 
  -7   5   8     6212.90     4047.41   1812.84 o 
  -5   5   8    36686.88    38647.63   1429.51 o 
  -3   5   8    20676.89    18927.15   1362.57 o 
  -1   5   8      478.25      617.10    199.44 o 
   1   5   8      302.76      312.66    119.78 o 
   3   5   8    35677.09    32839.04   1982.90 o 
   5   5   8      262.26      384.10     96.25 o 
   7   5   8      566.28      612.31    106.56 o 
   9   5   8    18662.20    18934.71    841.25 o 
  11   5   8     6723.39     5918.42    882.05 o 
  13   5   8     1194.86      492.52    645.99 o 
  15   5   8     1679.54     1678.44    170.89 o 
  17   5   8      228.91      447.03    149.59 o 
  19   5   8     2594.44     2464.45    523.49 o 
  21   5   8     3005.71     3122.58    843.73 o 
  23   5   8      233.53      197.39    151.23 o 
  25   5   8       65.92      305.57    197.05 o 
 -26   6   8     1587.62     1720.04    436.82 o 
 -24   6   8       22.69      258.62    134.11 o 
 -22   6   8     2371.69     2245.85    777.87 o 
 -20   6   8    27724.23    30344.88   5460.44 o 
 -18   6   8     1439.17     2009.58    392.14 o 
 -16   6   8       94.57      218.59    107.87 o 
 -14   6   8    13096.17    11095.48   1606.12 o 
 -12   6   8      851.59      660.53     93.70 o 
 -10   6   8     5878.94     5772.81    822.10 o 
  -8   6   8     7956.39     7276.07    935.83 o 
  -6   6   8    19910.70    18303.71   1667.40 o 
  -4   6   8     8839.58     8888.17   1186.91 o 
  -2   6   8    14255.90    14754.92   1352.60 o 
   0   6   8     4943.12     5600.61    915.71 o 
   2   6   8     1246.79     1397.74    565.21 o 
   4   6   8     1196.27      962.40    260.58 o 
   6   6   8      182.06      239.41     94.57 o 
   8   6   8    32311.68    31022.36   3355.21 o 
  10   6   8      611.77      362.02    173.42 o 
  12   6   8      609.37      721.03    133.63 o 
  14   6   8     5595.45     6059.64   1242.95 o 
  16   6   8    10289.63    11568.87   1531.40 o 
  18   6   8    13308.19    16369.85   2272.96 o 
  20   6   8     3252.84     2696.10    882.62 o 
  22   6   8      896.97      723.96    297.33 o 
  24   6   8      111.71      158.83    168.20 o 
 -23   7   8      640.32      359.58    253.18 o 
 -21   7   8       32.65      316.43    153.61 o 
 -19   7   8      337.10      549.37    424.53 o 
 -17   7   8      373.85      380.26    165.73 o 
 -15   7   8      196.60      208.88     64.40 o 
 -13   7   8     1328.30      929.37    521.54 o 
 -11   7   8     5502.62     5936.98   1387.00 o 
  -9   7   8    10909.22    11579.97   1772.55 o 
  -7   7   8        3.65      338.02    131.24 o 
  -5   7   8    18615.91    20461.06   1590.22 o 
  -3   7   8     2093.80     2389.00    819.52 o 
  -1   7   8    22255.46    24532.22   1288.57 o 
   1   7   8     3955.18     3773.59    907.64 o 
   3   7   8    61103.63    67920.76   8044.16 o 
   5   7   8     6063.94     5482.66    938.24 o 
   7   7   8     2277.40     1081.09    485.36 o 
   9   7   8    12621.77     9104.04   1602.49 o 
  11   7   8     2578.60     2225.33    448.63 o 
  13   7   8      212.99      361.30    152.60 o 
  15   7   8    12189.15    10350.16   2062.55 o 
  17   7   8     3661.30     3904.85   1081.68 o 
  19   7   8      233.18      151.51    194.16 o 
  21   7   8     5193.47     5112.49   1717.87 o 
 -20   8   8     6614.04     5782.89   1495.04 o 
 -18   8   8     3496.78     3486.49    871.64 o 
 -16   8   8      332.48      436.73    285.06 o 
 -14   8   8     4629.97     5339.20   1313.91 o 
 -12   8   8      206.26      380.31    178.07 o 
 -10   8   8     1726.56     1509.97    513.90 o 
  -8   8   8      749.68      875.94    269.46 o 
  -6   8   8     3774.30     4736.00   1119.00 o 
  -4   8   8     4310.98     3586.73   1177.13 o 
  -2   8   8     1231.04     1481.54    308.64 o 
   0   8   8       81.01      483.71    242.84 o 
   2   8   8    11012.26    12655.48   1839.11 o 
   4   8   8        9.51      160.33    190.98 o 
   6   8   8     7996.57     7654.93   1679.25 o 
   8   8   8     4897.96     4975.76   1005.07 o 
  10   8   8       11.37      189.55     96.26 o 
  12   8   8      156.35      305.86    275.54 o 
  14   8   8     3276.99     3669.14   1041.30 o 
  16   8   8     2025.71     3168.21   1518.28 o 
  18   8   8     1315.78     1818.84    778.06 o 
 -15   9   8     2585.85     2370.69    603.03 o 
 -13   9   8     1395.82     1226.93    432.41 o 
 -11   9   8     3785.24     3835.77    739.38 o 
  -9   9   8     4082.54     3365.91    960.53 o 
  -7   9   8     1021.59      814.34    237.30 o 
  -5   9   8     1212.28     1837.35    594.10 o 
  -3   9   8    12910.55    14905.07   2331.24 o 
  -1   9   8     2148.36     2018.89    572.17 o 
   1   9   8     1012.80     1585.32    526.30 o 
   3   9   8       83.72      486.19    203.36 o 
   5   9   8     4237.34     3916.46    990.77 o 
   7   9   8      835.76      775.39    296.66 o 
   9   9   8     1235.18      834.64    599.18 o 
  11   9   8      750.35      363.90    209.17 o 
  13   9   8     2753.45     2850.56    972.40 o 
  -8  10   8     7429.49     5904.55   1622.80 o 
  -6  10   8      518.72      728.72    288.57 o 
  -4  10   8      594.16      553.09    222.88 o 
  -2  10   8     5715.57     5002.77   1337.15 o 
   0  10   8     6494.26     5434.02   1379.77 o 
   2  10   8      977.13      675.45    290.95 o 
   4  10   8     3920.99     3104.55    789.05 o 
   6  10   8     3990.01     3301.18    988.27 o 
 -31   1   9       65.40      348.73    443.69 o 
 -29   1   9      998.36      559.85    410.95 o 
 -27   1   9       10.66      433.53    451.83 o 
 -25   1   9     7155.80     6536.07   1387.61 o 
 -23   1   9      632.24     1198.63   3355.69 o 
 -21   1   9     5196.97     5501.44   1449.05 o 
 -19   1   9     4261.36     5139.26   1462.55 o 
 -17   1   9       89.87      785.89    847.77 o 
 -15   1   9      182.57       88.45    132.18 o 
 -13   1   9     9286.90     7792.13    748.67 o 
 -11   1   9    10011.77    12994.91    610.00 o 
  -9   1   9    12134.40    12993.86    480.14 o 
  -7   1   9    56787.23    55682.15   1400.84 o 
  -5   1   9    39335.64    40376.07   1512.27 o 
  -3   1   9    19735.94    14583.24    598.26 o 
  -1   1   9     8147.47     8155.29    329.55 o 
   1   1   9    30217.87    28743.40    916.44 o 
   3   1   9      379.02      421.18     63.87 o 
   5   1   9    39991.70    39795.83    957.80 o 
   7   1   9     2051.00     1716.77    182.95 o 
   9   1   9    11779.65    15357.66    596.73 o 
  11   1   9    10031.35     8841.80    518.75 o 
  13   1   9    10543.09    11556.16    346.14 o 
  15   1   9     2475.68     3339.15    411.39 o 
  17   1   9     4224.26     4030.33    699.78 o 
  19   1   9     5463.33     5483.98    888.24 o 
  21   1   9     1258.29     1286.81    129.71 o 
  23   1   9     2249.10     1893.12    440.61 o 
  25   1   9       17.29       55.87     66.33 o 
  27   1   9     1658.74     1698.45    564.56 o 
  29   1   9      238.89      335.23    262.86 o 
 -30   2   9     4344.97     3001.49    611.72 o 
 -28   2   9      807.64     1892.19    527.52 o 
 -26   2   9     1363.88     1672.78    501.21 o 
 -24   2   9     2580.51     3091.78    420.89 o 
 -22   2   9    27762.66    29603.04   2404.32 o 
 -20   2   9      122.84       52.45    149.09 o 
 -18   2   9       69.44      171.29     90.43 o 
 -16   2   9    28056.91    31967.79   3615.50 o 
 -14   2   9    12518.83    11500.04    566.42 o 
 -12   2   9    11998.29    12396.37    658.42 o 
 -10   2   9    11078.72    13762.13    584.58 o 
  -8   2   9    16881.12    16099.98    578.40 o 
  -6   2   9    43108.21    41728.96   1205.52 o 
  -4   2   9     4150.61     4083.56    323.53 o 
  -2   2   9      923.52     1422.44    153.78 o 
   0   2   9    48652.04    43338.62   1205.64 o 
   2   2   9      920.32      992.06    100.15 o 
   4   2   9    59742.40    58883.66   1464.92 o 
   6   2   9       38.97      173.27     42.80 o 
   8   2   9    24879.25    29953.42   1418.89 o 
  10   2   9      950.32      727.32    174.31 o 
  12   2   9    12590.39    10919.59   1142.03 o 
  14   2   9    22449.43    23651.00   1079.89 o 
  16   2   9      287.99      182.27     74.55 o 
  18   2   9      950.24      831.03    142.80 o 
  20   2   9      627.86      683.98    145.24 o 
  22   2   9      137.39      202.09    154.68 o 
  24   2   9      357.80      256.77    114.19 o 
  26   2   9     4052.95     3362.48    916.17 o 
  28   2   9      431.59      362.38    183.17 o 
 -31   3   9      332.46      349.91    169.00 o 
 -29   3   9      213.42      399.97    189.78 o 
 -27   3   9       32.86      -46.16    165.23 o 
 -25   3   9      540.20      445.30    149.43 o 
 -23   3   9     2903.79     2500.15    488.56 o 
 -21   3   9     2208.87     3154.95   1248.67 o 
 -19   3   9    11115.57    12454.24   2305.34 o 
 -17   3   9     1255.58     1091.89    227.75 o 
 -15   3   9       93.82      157.25     79.65 o 
 -13   3   9     1558.61     1180.32    253.71 o 
 -11   3   9    13624.18    12852.87    808.99 o 
  -9   3   9     6046.38     5825.07    545.86 o 
  -7   3   9    23112.56    24090.78   1171.18 o 
  -5   3   9    50004.23    46086.86   1338.47 o 
  -3   3   9     3075.73     2957.82    253.81 o 
  -1   3   9     8966.57     7331.61    482.79 o 
   1   3   9     5550.12     6570.69    539.48 o 
   3   3   9    32645.50    28415.87   1058.68 o 
   5   3   9      254.28      472.81    101.81 o 
   7   3   9    52406.77    55070.36   1387.55 o 
   9   3   9     8495.20     4994.79    957.59 o 
  11   3   9    10310.82     8730.38    875.37 o 
  13   3   9     3199.65     2787.66    536.00 o 
  15   3   9     5452.98     4575.67    791.75 o 
  17   3   9    19149.13    20094.33   2054.04 o 
  19   3   9      258.20      193.77    165.55 o 
  21   3   9      966.60      762.70    254.56 o 
  23   3   9     2066.92      556.68    605.38 o 
  25   3   9     1728.73     1127.88    398.85 o 
  27   3   9       21.05       36.81    141.85 o 
 -28   4   9     1442.18     1875.55    530.39 o 
 -26   4   9     1537.14     1401.07    539.73 o 
 -24   4   9     4015.81     4162.55    841.47 o 
 -22   4   9      141.25      128.80    114.27 o 
 -20   4   9    18154.30    19431.11   1741.55 o 
 -18   4   9      764.87      917.18    194.11 o 
 -16   4   9     1466.43     1448.67    226.86 o 
 -14   4   9      756.67      547.84    137.70 o 
 -12   4   9     9459.40     8237.23    759.75 o 
 -10   4   9      557.01      647.16    119.24 o 
  -8   4   9    14699.33    12744.42    935.73 o 
  -6   4   9    30995.75    30256.82   2393.82 o 
  -4   4   9     8477.69     8517.13    715.46 o 
  -2   4   9     2419.84     2073.89    470.91 o 
   0   4   9    12524.92    12228.40    792.67 o 
   2   4   9    14711.03    14038.73    647.08 o 
   4   4   9     3910.25     3731.95    353.33 o 
   6   4   9    40101.08    38249.11   1013.14 o 
   8   4   9    32330.20    32500.23   1028.95 o 
  10   4   9     6565.57     6015.50    613.16 o 
  12   4   9     1903.75      868.25    384.98 o 
  14   4   9     5342.89     4136.67    736.10 o 
  16   4   9    16007.16    17446.85   1474.38 o 
  18   4   9       96.36      262.38    112.09 o 
  20   4   9     2474.42     1532.88    720.66 o 
  22   4   9     1736.47     1505.84    521.16 o 
  24   4   9     3608.82     4098.46    947.15 o 
  26   4   9      152.84      150.31    200.26 o 
 -27   5   9     1242.26     1315.85    382.98 o 
 -25   5   9     1686.60     2546.51    700.38 o 
 -23   5   9    11013.58    11736.84   2299.90 o 
 -21   5   9     5759.55     5967.29   1276.70 o 
 -19   5   9     8386.48     9029.81   1468.04 o 
 -17   5   9     1687.33     1528.77    941.91 o 
 -15   5   9    11473.36    11193.52   1882.38 o 
 -13   5   9     4004.50     3198.10    598.11 o 
 -11   5   9      137.71      216.26     45.79 o 
  -9   5   9     1126.86      906.40    128.45 o 
  -7   5   9    34485.63    32989.36   1645.30 o 
  -5   5   9     1966.55     2189.66    516.17 o 
  -3   5   9     6203.40     6229.50    680.03 o 
  -1   5   9     2321.06     2136.69    492.20 o 
   1   5   9      153.94      307.12    156.04 o 
   3   5   9     5157.95     5234.77    499.79 o 
   5   5   9    12378.95    10341.14    618.10 o 
   7   5   9    20759.13    17572.69    977.98 o 
   9   5   9      118.48      166.36     53.03 o 
  11   5   9    16771.19    15561.90   1724.76 o 
  13   5   9    11137.54     9672.31   1286.42 o 
  15   5   9      404.47      448.38     83.68 o 
  17   5   9      821.62      849.44    117.17 o 
  19   5   9     9404.90    11181.52   1774.41 o 
  21   5   9       22.61      122.29    121.42 o 
  23   5   9       63.95      283.12    189.21 o 
  25   5   9     6152.68     6210.80   1453.24 o 
 -26   6   9      966.54      877.44    292.16 o 
 -24   6   9     2484.18     2027.58    494.26 o 
 -22   6   9    12515.56    11646.15   1713.37 o 
 -20   6   9     1829.80     1568.70   2461.94 o 
 -18   6   9     4015.29     3881.47    756.01 o 
 -16   6   9       15.11        1.05    102.26 o 
 -14   6   9     3829.27     3751.54    841.07 o 
 -12   6   9       79.46      212.67     92.54 o 
 -10   6   9     1349.10     1168.46    188.02 o 
  -8   6   9      286.31      439.29    117.74 o 
  -6   6   9    12268.76    12045.70   1803.92 o 
  -4   6   9    10915.90    13751.14   1481.35 o 
  -2   6   9      502.85     1037.69    254.35 o 
   0   6   9     4391.44     5170.68   1223.50 o 
   2   6   9     1920.99     2244.63    522.28 o 
   4   6   9    10851.55     9798.49   1380.83 o 
   6   6   9     2897.80     3501.40    755.42 o 
   8   6   9    16384.20    16602.48   1399.41 o 
  10   6   9    10228.88     8960.49   1337.80 o 
  12   6   9     1259.63      671.49    192.23 o 
  14   6   9       41.54        4.96    120.17 o 
  16   6   9    10693.16     8739.84   1329.73 o 
  18   6   9     3738.51     4109.40    871.48 o 
  20   6   9      345.89      530.90    167.70 o 
  22   6   9       21.78      -57.46    151.48 o 
 -23   7   9     5057.30     3911.23    898.05 o 
 -21   7   9      332.62      246.86    213.93 o 
 -19   7   9     3812.59     3200.54    906.64 o 
 -17   7   9       14.44      262.04    154.78 o 
 -15   7   9     4105.93     3797.20    758.69 o 
 -13   7   9     2171.23     1812.59    428.77 o 
 -11   7   9       63.92      422.35    143.56 o 
  -9   7   9      190.09      474.82    198.73 o 
  -7   7   9    28199.80    28567.88   1757.59 o 
  -5   7   9     4191.04     3980.38   1107.49 o 
  -3   7   9    12091.49    13356.85   2404.88 o 
  -1   7   9     4931.15     4477.82   1308.25 o 
   1   7   9     5648.81     6992.62   1392.06 o 
   3   7   9     1786.57     4266.88   1642.02 o 
   5   7   9     2723.86     2161.36    639.27 o 
   7   7   9      395.74      238.57    111.67 o 
   9   7   9     9902.29     8744.30   1453.57 o 
  11   7   9      339.97      422.42    155.88 o 
  13   7   9     2305.83     1783.07    519.31 o 
  15   7   9      359.78      524.98    184.64 o 
  17   7   9     1652.84     1634.89    801.39 o 
  19   7   9     7766.83     8885.84   1801.69 o 
  21   7   9      183.25      247.64    210.05 o 
 -20   8   9     6462.14     6670.16   1848.87 o 
 -18   8   9     1453.81     1513.01    538.99 o 
 -16   8   9      859.61      683.79    254.33 o 
 -14   8   9     4855.56     4737.14   1171.98 o 
 -12   8   9    11641.08    13599.13   1576.87 o 
 -10   8   9     1060.23     1356.50    388.92 o 
  -8   8   9     6193.41     6024.06   1248.85 o 
  -6   8   9     6010.21     6583.39   1386.43 o 
  -4   8   9    14420.68    18079.57   1867.08 o 
  -2   8   9     2041.90     2142.53    497.85 o 
   0   8   9     8013.14     7916.95   1630.33 o 
   2   8   9    12117.06    13738.60   1780.15 o 
   4   8   9     7728.77     8160.71   1712.99 o 
   6   8   9     3333.59     3100.43    654.58 o 
   8   8   9      813.68      582.48    357.55 o 
  10   8   9     5291.20     6148.64   1405.67 o 
  12   8   9     6419.08     5660.26   1544.48 o 
  14   8   9      849.63     1129.68    662.74 o 
  16   8   9      174.22      210.31    227.42 o 
  18   8   9      161.86      371.77    277.96 o 
 -15   9   9     1004.72      770.16    373.47 o 
 -13   9   9    11154.28    11435.22   2054.65 o 
 -11   9   9     2098.52     2200.39    518.41 o 
  -9   9   9       59.92      296.07    204.65 o 
  -7   9   9     2429.24     2533.45    800.38 o 
  -5   9   9     1772.63     1877.72    564.29 o 
  -3   9   9     8951.38     9331.53   1723.54 o 
  -1   9   9     1466.27     2269.73   1041.19 o 
   1   9   9     8948.21    10923.97   1733.47 o 
   3   9   9       29.14      231.99    173.71 o 
   5   9   9      147.55      280.37    208.64 o 
   7   9   9      329.36      308.84    213.96 o 
   9   9   9     9224.95    10767.03   3140.23 o 
  11   9   9       38.55       77.94    346.62 o 
  13   9   9      138.97      188.58    341.79 o 
  -6  10   9      194.54      136.17    141.79 o 
  -4  10   9      183.48      149.24    157.02 o 
  -2  10   9     5044.96     4617.21   1267.80 o 
   0  10   9     1505.56     1890.38    530.94 o 
   2  10   9       81.62      403.24    283.48 o 
   4  10   9     1845.34     1879.37    567.06 o 
 -32   0  10     3625.55     3926.27   1303.10 o 
 -30   0  10     1242.64     1469.06    647.92 o 
 -28   0  10     4209.85     4156.92   1127.08 o 
 -26   0  10    18628.96    15467.84   2825.54 o 
 -24   0  10     8913.11    11130.89   2996.82 o 
 -22   0  10    40163.13    46709.88   4772.28 o 
 -20   0  10    15300.17    15880.95   1127.31 o 
 -18   0  10     8100.78     9212.96   1182.11 o 
 -16   0  10    18131.59    21352.94   2146.61 o 
 -14   0  10    84362.76    95059.95   2675.81 o 
 -12   0  10    12001.76     9553.69   1093.18 o 
 -10   0  10     1482.31      954.74    281.54 o 
  -8   0  10    32647.54    33178.89   1087.66 o 
  -6   0  10    22916.86    19499.68    938.07 o 
  -4   0  10    48949.17    47020.25   1306.04 o 
  -2   0  10    20173.45    21936.99   1126.50 o 
   0   0  10    44554.79    52494.45   1541.32 o 
   2   0  10   277455.41   310833.56   7988.44 o 
   4   0  10     7948.27     7164.55    357.69 o 
   6   0  10    58738.40    67457.51   2118.75 o 
   8   0  10     1388.56     1603.10    349.08 o 
  10   0  10   251678.38   278261.69  13543.80 o 
  12   0  10    31347.68    31647.59   1582.49 o 
  14   0  10   105842.53   133713.61   5825.88 o 
  16   0  10      510.08      416.27     86.78 o 
  18   0  10    49418.60    55475.83   2472.45 o 
  20   0  10    22113.33    25156.03   1764.30 o 
  22   0  10    32168.22    38284.80   4428.19 o 
  24   0  10    16615.96    25047.17   4186.93 o 
  26   0  10      109.38      -27.58    293.87 o 
  28   0  10     4833.74     4675.93   1734.17 o 
 -31   1  10     1606.85     1155.50    434.94 o 
 -29   1  10     6652.80     5579.78   1151.04 o 
 -27   1  10        7.46      227.30     64.63 o 
 -25   1  10      258.64      464.58    210.60 o 
 -23   1  10      223.73       78.38    131.48 o 
 -21   1  10    30015.53    34288.85   1740.66 o 
 -19   1  10       19.39      220.83    113.58 o 
 -17   1  10      265.49      386.81     96.80 o 
 -15   1  10     2837.88     3169.89    604.52 o 
 -13   1  10    30837.06    30874.91   1249.29 o 
 -11   1  10    39773.14    41261.69    974.56 o 
  -9   1  10    75367.35    80033.92   2327.28 o 
  -7   1  10       56.02      218.38     53.00 o 
  -5   1  10    32273.06    28766.84    973.23 o 
  -3   1  10    67654.30    64447.96    994.67 o 
  -1   1  10    97839.30    85759.30   6836.03 o 
   1   1  10   125288.24   124031.91   2417.84 o 
   3   1  10     2257.02     1848.74    135.78 o 
   5   1  10    39751.69    40099.02   1263.80 o 
   7   1  10    57997.61    69423.98   1631.55 o 
   9   1  10    92837.85   110309.98   2187.84 o 
  11   1  10     2183.39     1788.02    281.83 o 
  13   1  10    17861.73    17031.29    801.23 o 
  15   1  10      461.89      504.63     40.99 o 
  17   1  10    10187.81    10580.15   1142.46 o 
  19   1  10     6261.65     7285.05    845.09 o 
  21   1  10      338.26      366.72     82.18 o 
  23   1  10       98.64      118.13     92.17 o 
  25   1  10     8748.61     9295.43   1430.50 o 
  27   1  10     1708.80     1805.65    659.72 o 
  29   1  10       90.92      303.37    272.40 o 
 -30   2  10       50.11      378.72    286.94 o 
 -28   2  10     3330.91     2510.48    738.64 o 
 -26   2  10     7087.87     6718.41   1454.95 o 
 -24   2  10    25436.12    30789.96   2630.16 o 
 -22   2  10    26764.63    27199.36   2267.31 o 
 -20   2  10     2024.58     1899.61    579.94 o 
 -18   2  10    16743.37    17613.96    695.06 o 
 -16   2  10    16622.65    13738.47   2684.68 o 
 -14   2  10    66411.24    69266.12   2182.43 o 
 -12   2  10     4222.36     3459.85    399.59 o 
 -10   2  10      268.26      393.60    122.06 o 
  -8   2  10      132.19      197.69     80.58 o 
  -6   2  10   171685.45   174560.61   5075.94 o 
  -4   2  10     3704.07     3235.59    257.83 o 
  -2   2  10     6797.67     6860.82    307.90 o 
   0   2  10    29729.18    22880.05    820.12 o 
   2   2  10    36367.01    38982.76   1146.10 o 
   4   2  10     2932.59     2877.59    195.56 o 
   6   2  10      250.47      443.63    113.71 o 
   8   2  10      223.15      184.21     52.45 o 
  10   2  10    19714.52    23374.86    628.36 o 
  12   2  10     2461.61     2960.49    508.71 o 
  14   2  10     7437.91     7435.56    762.35 o 
  16   2  10      456.30      544.13     61.41 o 
  18   2  10      120.74      200.90     58.09 o 
  20   2  10     3152.13     3350.36    688.78 o 
  22   2  10     9696.26    11988.82   1501.87 o 
  24   2  10       58.07       59.35    124.18 o 
  26   2  10        4.45      155.10    139.98 o 
  28   2  10      725.14      948.65    407.05 o 
 -29   3  10    11739.56    11227.46   2101.26 o 
 -27   3  10      546.70      374.73    154.46 o 
 -25   3  10     2497.73     1150.77    681.15 o 
 -23   3  10     2679.21     2496.68    387.01 o 
 -21   3  10    33314.39    40477.71   2836.82 o 
 -19   3  10      114.46      284.74    193.15 o 
 -17   3  10    35123.50    40259.29   1364.00 o 
 -15   3  10     6580.29     6010.16    856.60 o 
 -13   3  10    11773.91    12599.59    844.80 o 
 -11   3  10     6422.64     6412.33    598.81 o 
  -9   3  10   137968.70   156475.52   3572.78 o 
  -7   3  10     4516.89     6979.01    848.53 o 
  -5   3  10     2370.84     2262.54    406.04 o 
  -3   3  10     8533.27     7866.63    519.06 o 
  -1   3  10    81774.55    72618.86   2357.34 o 
   1   3  10     4038.22     4339.64    472.08 o 
   3   3  10    31986.86    32325.54   1400.50 o 
   5   3  10     4123.18     4142.46    413.65 o 
   7   3  10    18585.83    17767.11    764.62 o 
   9   3  10    18888.46    19090.59   1107.36 o 
  11   3  10     2421.57     2267.97    383.11 o 
  13   3  10    18882.73    19655.10    894.37 o 
  15   3  10      242.83      307.98     57.43 o 
  17   3  10    20580.76    21566.81   2344.63 o 
  19   3  10       53.61      -28.48    122.11 o 
  21   3  10     7570.68     8284.65   1634.10 o 
  23   3  10      234.43       91.54    116.96 o 
  25   3  10    18419.12    17613.64   5446.18 o 
  27   3  10      218.98      338.27    206.00 o 
 -28   4  10       94.67      301.72    180.17 o 
 -26   4  10      156.05      348.95    150.44 o 
 -24   4  10     3055.17     1724.52    754.07 o 
 -22   4  10     1733.69     1501.44    388.98 o 
 -20   4  10      173.78       68.50    113.09 o 
 -18   4  10    14112.11    15266.90   1321.53 o 
 -16   4  10     8317.17     8056.59   1189.14 o 
 -14   4  10    22528.75    22832.04    773.43 o 
 -12   4  10      911.96     1035.75    102.19 o 
 -10   4  10    47072.20    48237.04   1272.12 o 
  -8   4  10     1592.11     1930.26    382.63 o 
  -6   4  10    68027.23    59807.23   4380.78 o 
  -4   4  10     1133.01     1649.60    414.07 o 
  -2   4  10     9977.92    10133.03    836.68 o 
   0   4  10    13613.51    12009.68    821.93 o 
   2   4  10   153801.95   160666.55   6162.27 o 
   4   4  10    11653.58    12080.33    688.57 o 
   6   4  10    17543.00    16094.82    810.22 o 
   8   4  10       92.29       69.05     56.33 o 
  10   4  10    26887.07    26452.29    873.47 o 
  12   4  10     7548.30     6023.86    883.04 o 
  14   4  10    22293.43    21984.59   1755.82 o 
  16   4  10     3754.57     3747.68    774.37 o 
  18   4  10     2146.75     1890.01    542.62 o 
  20   4  10      101.25      150.43    110.83 o 
  22   4  10     8226.90     9570.10   1363.57 o 
  24   4  10      809.39      604.60    256.20 o 
  26   4  10      889.41      759.80    350.05 o 
 -27   5  10      550.55      449.91    176.56 o 
 -25   5  10      889.31      751.97    263.76 o 
 -23   5  10     1297.00     1319.92    737.01 o 
 -21   5  10     2980.26     2740.52    540.72 o 
 -19   5  10     1885.75     2574.70    432.63 o 
 -17   5  10      102.38      255.63    104.60 o 
 -15   5  10      260.30      289.04     64.57 o 
 -13   5  10     3172.80     3496.01    643.54 o 
 -11   5  10     3845.46     2558.47    404.77 o 
  -9   5  10     2893.35     2416.31    412.57 o 
  -7   5  10      735.53     1016.73    179.12 o 
  -5   5  10    22885.69    20762.25   1027.17 o 
  -3   5  10     3558.81     3534.55    672.44 o 
  -1   5  10     4103.06     4157.67    642.71 o 
   1   5  10     4307.24     4476.79    731.27 o 
   3   5  10    10934.25    10133.96    730.32 o 
   5   5  10    30303.64    28197.72   1428.97 o 
   7   5  10    36931.07    34298.24   1993.33 o 
   9   5  10     6517.18     5516.44    862.39 o 
  11   5  10      983.33      685.82    119.06 o 
  13   5  10    10534.54     8025.13   1475.47 o 
  15   5  10     1139.66      763.55    272.21 o 
  17   5  10    19229.67    22616.44   2120.93 o 
  19   5  10     4534.11     4508.86    841.53 o 
  21   5  10     2389.61     1914.30    687.12 o 
  23   5  10      260.98      260.98    197.85 o 
  25   5  10     4620.57     2779.35    858.35 o 
 -26   6  10     7071.50     5752.17   1356.81 o 
 -24   6  10     2143.73     2258.77    532.35 o 
 -22   6  10      829.05     1304.18    969.62 o 
 -20   6  10      442.38      674.26    149.53 o 
 -18   6  10     8479.76     6856.26   1132.11 o 
 -16   6  10     8136.59     7356.30   1039.91 o 
 -14   6  10     4262.11     4036.06    856.59 o 
 -12   6  10    28698.85    29024.35   2546.99 o 
 -10   6  10       55.15      149.71    105.38 o 
  -8   6  10      636.29      647.27    141.68 o 
  -6   6  10    21500.27    21454.42   1311.49 o 
  -4   6  10    25300.52    27575.86   1127.57 o 
  -2   6  10    29890.84    27001.78   3611.48 o 
   0   6  10     2419.18     2515.10    605.08 o 
   2   6  10    20553.89    21548.90    964.92 o 
   4   6  10     1627.64      953.25    322.36 o 
   6   6  10     2443.97     1826.83    606.44 o 
   8   6  10      131.95       77.66    105.66 o 
  10   6  10     5043.56     4971.56    937.77 o 
  12   6  10    10621.44    10127.26   1825.57 o 
  14   6  10     3033.06     2462.17    761.66 o 
  16   6  10      184.04      179.80    109.09 o 
  18   6  10     4277.39     4672.14    937.61 o 
  20   6  10     3528.05     3300.89    719.82 o 
  22   6  10     2188.20     2400.10    647.02 o 
 -23   7  10     5424.89     5230.32   1463.81 o 
 -21   7  10    14457.96    14350.99   3251.39 o 
 -19   7  10     4276.89     4762.14    961.59 o 
 -17   7  10     5520.65     5629.79    947.58 o 
 -15   7  10     6570.16     6707.32   1353.31 o 
 -13   7  10     7190.01     7111.11   1493.68 o 
 -11   7  10    15956.00    18386.59   2008.42 o 
  -9   7  10     7795.72     7918.48   1237.06 o 
  -7   7  10      618.92      985.68    788.33 o 
  -5   7  10      170.57      124.43     96.29 o 
  -3   7  10    20348.71    22247.10   1657.23 o 
  -1   7  10    14956.23    14366.38   4065.86 o 
   1   7  10     4057.15     4993.36   1159.93 o 
   3   7  10     9796.48    11093.13   1797.33 o 
   5   7  10    11585.52    11201.50   1518.58 o 
   7   7  10     1836.09     1979.52    456.82 o 
   9   7  10      632.40      628.34    270.85 o 
  11   7  10    18197.56    18538.34   3232.92 o 
  13   7  10     4072.05     3280.97    873.16 o 
  15   7  10      371.55      586.92    200.41 o 
  17   7  10       85.71      269.85    218.19 o 
  19   7  10     4131.49     4208.80   1033.17 o 
 -20   8  10      646.99     1187.83    436.50 o 
 -18   8  10     7026.45     5474.14   1046.80 o 
 -16   8  10      205.13      192.32    145.10 o 
 -14   8  10     1515.53     1340.52    539.17 o 
 -12   8  10     1559.47     1790.36    538.97 o 
 -10   8  10     5214.18     4336.14    851.09 o 
  -8   8  10     1315.30     1476.92    468.57 o 
  -6   8  10     4825.32     4421.18   1080.70 o 
  -4   8  10     4130.33     4666.06   1137.20 o 
  -2   8  10      125.54      431.93    336.10 o 
   0   8  10     4083.41     4328.78   1003.41 o 
   2   8  10     8560.53     8436.34   1704.76 o 
   4   8  10      151.78      203.38    205.22 o 
   6   8  10      725.19      400.91    265.95 o 
   8   8  10      691.94      664.37    181.28 o 
  10   8  10      734.20      569.72    230.48 o 
  12   8  10       26.65      391.44    288.79 o 
  14   8  10     1536.47     1064.54    610.70 o 
  16   8  10      127.71      363.05    251.33 o 
 -15   9  10     4956.71     4282.54    856.97 o 
 -13   9  10       16.28       97.69    218.20 o 
 -11   9  10      103.28      330.72    194.00 o 
  -9   9  10      373.15      390.78    179.84 o 
  -7   9  10     7824.90     9007.31   1401.12 o 
  -5   9  10      363.38      516.68    174.80 o 
  -3   9  10      544.02      613.21    194.48 o 
  -1   9  10      542.67      675.13    193.92 o 
   1   9  10      737.55     1067.22    359.68 o 
   3   9  10     1148.69      988.96    537.36 o 
   5   9  10     7987.95     8194.34   1725.38 o 
   7   9  10      457.88      582.10    241.67 o 
   9   9  10      569.93      679.83    308.52 o 
  11   9  10     4331.49     4112.73   1302.86 o 
  -6  10  10     1600.63     1567.44    429.72 o 
  -4  10  10      524.24      425.29    226.57 o 
  -2  10  10      709.00      760.94    296.76 o 
   0  10  10      920.85      878.21    522.31 o 
   2  10  10     6660.77     5612.16   1383.12 o 
 -31   1  11      475.26      403.10    176.30 o 
 -29   1  11        4.30      735.02    411.03 o 
 -27   1  11     4708.59     5203.94    842.18 o 
 -25   1  11     3734.55     3319.84    827.95 o 
 -23   1  11     9700.44     8843.89   2374.16 o 
 -21   1  11      287.27      715.64   1007.70 o 
 -19   1  11     7634.99     8683.80   1312.36 o 
 -17   1  11       15.65      190.38    121.89 o 
 -15   1  11      380.27      418.67    139.86 o 
 -13   1  11     6267.49     5857.61    723.14 o 
 -11   1  11     6389.93     6153.50    654.67 o 
  -9   1  11      878.07     1068.30    158.35 o 
  -7   1  11    35461.15    35591.84    973.37 o 
  -5   1  11    45753.03    42027.72   1148.63 o 
  -3   1  11     3869.99     2437.17    185.77 o 
  -1   1  11    27188.92    21452.35   1349.10 o 
   1   1  11    29049.36    23098.92    739.66 o 
   3   1  11    35406.61    36784.30    832.20 o 
   5   1  11    28984.27    25783.66    973.92 o 
   7   1  11    13400.54    11350.96    574.79 o 
   9   1  11       10.64      -33.33     50.65 o 
  11   1  11     5024.19     6281.26    419.78 o 
  13   1  11    25995.30    24429.42    778.32 o 
  15   1  11       27.79      105.42     31.76 o 
  17   1  11      777.96      896.59    127.48 o 
  19   1  11     1088.27     1083.46    103.18 o 
  21   1  11      347.01      166.85     95.06 o 
  23   1  11     1354.79      763.50    271.89 o 
  25   1  11     1863.70     1639.99    614.99 o 
  27   1  11     1088.94      358.48    310.69 o 
 -30   2  11     1188.85      986.39    355.19 o 
 -28   2  11     1809.81     1774.96    555.05 o 
 -26   2  11     1093.00      768.33    484.66 o 
 -24   2  11    12429.20    13173.77   1696.71 o 
 -22   2  11     5445.53     7769.87   2764.81 o 
 -20   2  11     6998.78     7516.45    965.00 o 
 -18   2  11     7166.82     6354.13   2088.46 o 
 -16   2  11    16857.42    16768.59   1088.56 o 
 -14   2  11    28621.34    28157.36   1063.46 o 
 -12   2  11      432.21      472.12    139.60 o 
 -10   2  11      112.76      202.50     86.22 o 
  -8   2  11    13195.28    16400.08    890.85 o 
  -6   2  11    25200.07    26417.84   1070.60 o 
  -4   2  11     5235.46     6839.18    469.25 o 
  -2   2  11     6711.01     4689.82    323.30 o 
   0   2  11    15098.15    12254.95    450.24 o 
   2   2  11     5774.60     5389.32    437.79 o 
   4   2  11    13965.03    12009.42    622.86 o 
   6   2  11      261.59      694.56    151.16 o 
   8   2  11     1980.76     1922.81    311.10 o 
  10   2  11     4743.47     3742.19    409.09 o 
  12   2  11      514.14      368.06     50.84 o 
  14   2  11      613.22      544.08     68.58 o 
  16   2  11     4880.94     4216.42    756.43 o 
  18   2  11     1595.06     1246.19    157.68 o 
  20   2  11      454.76      382.55     87.76 o 
  22   2  11      247.14      344.07    156.09 o 
  24   2  11      153.73      116.97     77.66 o 
  26   2  11     1040.67      929.34    350.29 o 
  28   2  11     1044.81      939.69    486.20 o 
 -29   3  11      353.85      930.74    853.99 o 
 -27   3  11       63.91      278.40    229.78 o 
 -25   3  11    10928.99    12454.48   2506.30 o 
 -23   3  11     2838.22     2596.50    574.05 o 
 -21   3  11     4222.29     3099.66   1217.91 o 
 -19   3  11      924.08      765.34    165.86 o 
 -17   3  11      304.90      567.56    105.67 o 
 -15   3  11     5040.84     4019.25    842.76 o 
 -13   3  11      156.41      117.77     98.68 o 
 -11   3  11     1859.18     2443.13    444.98 o 
  -9   3  11      202.95      357.62    225.10 o 
  -7   3  11     4056.00     4014.54    577.43 o 
  -5   3  11    17525.22    16687.56    809.32 o 
  -3   3  11     3446.06     2273.17    371.83 o 
  -1   3  11    12960.28    12007.67    909.67 o 
   1   3  11     3167.44     2721.67    342.63 o 
   3   3  11     9115.07     8443.10    532.76 o 
   5   3  11     8965.19     9409.44    614.00 o 
   7   3  11    18915.07    19458.43    979.17 o 
   9   3  11     6125.64     5089.56    613.95 o 
  11   3  11      207.82      202.26     67.71 o 
  13   3  11     6683.15     5497.65    922.08 o 
  15   3  11     3028.52     3757.56    924.27 o 
  17   3  11    12575.44    11455.41   1978.20 o 
  19   3  11     7427.59     7213.72   1275.08 o 
  21   3  11       22.17      176.59    190.76 o 
  23   3  11       78.29       88.88    124.93 o 
  25   3  11     2003.60     1704.79    568.37 o 
  27   3  11      194.26      202.50    161.00 o 
 -28   4  11     1622.85     1568.25    433.30 o 
 -26   4  11     4175.16     2349.35    957.69 o 
 -24   4  11     4517.54     5451.23   1043.43 o 
 -22   4  11     4001.84     4212.86   1051.71 o 
 -20   4  11     5759.87     5883.29   1118.65 o 
 -18   4  11     8283.48     8850.56   1818.73 o 
 -16   4  11    10332.77    10496.16   1422.29 o 
 -14   4  11     6167.38     5855.63   1007.28 o 
 -12   4  11      525.14      605.90     77.48 o 
 -10   4  11      884.32     1446.50    230.19 o 
  -8   4  11    14073.60    13419.58    976.72 o 
  -6   4  11       83.19      170.30     73.89 o 
  -4   4  11     3149.06     3754.78    690.04 o 
  -2   4  11       67.77      130.37     95.14 o 
   0   4  11    33735.57    30964.49    982.57 o 
   2   4  11     6903.07     6371.99    658.56 o 
   4   4  11        1.45       79.30     48.17 o 
   6   4  11     1882.56     2119.20    256.61 o 
   8   4  11    51539.73    52167.16   2055.48 o 
  10   4  11    16292.40    13886.51    874.64 o 
  12   4  11      958.43      781.51    108.17 o 
  14   4  11        6.47       29.75     61.86 o 
  16   4  11    14492.85     2141.81   5594.24 o 
  18   4  11    18411.14    22125.34   2278.30 o 
  20   4  11      345.48      315.92    130.75 o 
  22   4  11     2136.88     1479.90    546.13 o 
  24   4  11      311.70      269.10    169.99 o 
  26   4  11     5409.95     4572.23   1046.85 o 
 -27   5  11      147.80      172.35    167.18 o 
 -25   5  11      358.64      325.42    161.81 o 
 -23   5  11     9111.38     5194.72   1727.43 o 
 -21   5  11    13713.82    14132.68   2048.50 o 
 -19   5  11     2880.48     2558.70    618.59 o 
 -17   5  11     8318.30     7700.82   1247.03 o 
 -15   5  11    14534.89    18868.18   1452.31 o 
 -13   5  11     4078.17     3744.42    736.01 o 
 -11   5  11     4289.98     3882.13    583.15 o 
  -9   5  11     6627.01     7936.42   1162.28 o 
  -7   5  11    17057.63    18308.32   1284.54 o 
  -5   5  11    21168.63    22752.24   1108.95 o 
  -3   5  11     6529.35     7602.34   1019.41 o 
  -1   5  11     1142.79     1171.39    188.76 o 
   1   5  11     3683.96     3049.72    568.65 o 
   3   5  11    16568.96    16524.14    816.93 o 
   5   5  11     2152.78     1250.76    371.90 o 
   7   5  11     1750.21     1345.26    258.00 o 
   9   5  11      857.29      589.39     85.94 o 
  11   5  11       74.59      133.04     33.39 o 
  13   5  11      171.26      155.71     70.94 o 
  15   5  11      748.25      500.42    114.04 o 
  17   5  11       58.80      194.13    156.35 o 
  19   5  11      359.43      396.76    108.41 o 
  21   5  11      121.34      301.22    204.41 o 
  23   5  11     5071.45     4724.10    991.68 o 
  25   5  11      400.06      289.22    208.21 o 
 -26   6  11      479.90      411.96    224.90 o 
 -24   6  11      133.95      158.13    200.83 o 
 -22   6  11     4662.16     4004.30    874.57 o 
 -20   6  11      436.13      279.29    117.04 o 
 -18   6  11     4042.08     3247.28    671.07 o 
 -16   6  11      909.34      892.23    244.15 o 
 -14   6  11    15871.29    15896.82   1795.10 o 
 -12   6  11     3944.36     4896.44    859.64 o 
 -10   6  11     4114.41     4838.72    918.32 o 
  -8   6  11     3685.64     4493.24    992.04 o 
  -6   6  11    42798.82    47279.96   2413.81 o 
  -4   6  11     1030.53     1452.74    293.62 o 
  -2   6  11    19498.51    19347.42    892.02 o 
   0   6  11    32840.19    36794.28   1429.54 o 
   2   6  11    12321.03    11749.45   1982.76 o 
   4   6  11     2103.01     2479.20    685.23 o 
   6   6  11    37262.33    38910.05   3226.30 o 
   8   6  11     7487.70     6810.53    969.67 o 
  10   6  11     2068.89     1831.20    228.39 o 
  12   6  11     5216.37     3409.19    710.97 o 
  14   6  11     5981.43     5660.63   1938.83 o 
  16   6  11     7834.95     7941.55   1565.55 o 
  18   6  11       63.81       69.74    192.35 o 
  20   6  11      313.13      583.58    257.94 o 
  22   6  11       67.56      151.76    188.54 o 
 -23   7  11     5067.94     4854.61   1289.08 o 
 -21   7  11      604.48      304.31    305.34 o 
 -19   7  11     5108.99     3616.47    930.31 o 
 -17   7  11      209.66      411.46    150.51 o 
 -15   7  11     1187.10     1472.87    468.85 o 
 -13   7  11     8649.53     7925.87   1796.11 o 
 -11   7  11     2273.24     2881.88    774.59 o 
  -9   7  11      730.70     1606.00    484.76 o 
  -7   7  11     5297.63     5862.50   1287.34 o 
  -5   7  11      805.89      711.02    133.45 o 
  -3   7  11     1165.38     1907.26    404.02 o 
  -1   7  11     4220.89     5402.81   1245.99 o 
   1   7  11     4304.26     4220.27   1081.37 o 
   3   7  11     8609.16    10204.94   1861.15 o 
   5   7  11     2992.77     3470.34    432.01 o 
   7   7  11      392.06      387.85    104.18 o 
   9   7  11     1979.85     1753.36    351.92 o 
  11   7  11     6954.45     6668.39   1149.11 o 
  13   7  11     1059.66      758.81    210.04 o 
  15   7  11     6932.79    10257.34   2542.50 o 
  17   7  11     2050.97     1964.90    685.48 o 
  19   7  11     3645.92     3217.76   1137.25 o 
 -18   8  11     1723.70     1869.16    509.81 o 
 -16   8  11     5827.94     6652.64   1284.77 o 
 -14   8  11      448.99      307.66    169.27 o 
 -12   8  11     9670.63     9666.99   1318.13 o 
 -10   8  11     1836.80     2314.14    604.28 o 
  -8   8  11    12272.76    14159.04   1619.08 o 
  -6   8  11     1117.72     1339.64    443.89 o 
  -4   8  11       46.88      269.36    126.10 o 
  -2   8  11    13814.97    14105.87   1494.11 o 
   0   8  11     4928.52     5356.74   1002.31 o 
   2   8  11      992.64      807.03    317.53 o 
   4   8  11     1915.95     1495.99    476.63 o 
   6   8  11    15394.12    16678.18   1949.34 o 
   8   8  11      654.99      572.59    134.15 o 
  10   8  11    10423.02    12038.36   2565.55 o 
  12   8  11       55.11      120.89    277.75 o 
  14   8  11     1170.72     1033.73    555.22 o 
  16   8  11     2754.86     2823.76   1075.90 o 
 -13   9  11     5770.10     4539.05   1020.41 o 
 -11   9  11       46.75      -75.00    176.90 o 
  -9   9  11       52.14      169.48    164.25 o 
  -7   9  11     2974.78     3005.87    632.82 o 
  -5   9  11     1328.83     1215.43    351.35 o 
  -3   9  11     2381.59     2398.01    794.92 o 
  -1   9  11     6417.92     6038.74   1592.42 o 
   1   9  11     8303.41     8353.23   1617.88 o 
   3   9  11     2124.73     2495.39    607.99 o 
   5   9  11      616.76      452.29    225.54 o 
   7   9  11     3691.65     2934.30    702.87 o 
   9   9  11     2254.21     2109.27    851.28 o 
  11   9  11      767.41     1086.85    570.89 o 
  -2  10  11      191.92      192.31    187.36 o 
   0  10  11     3838.63     3241.56    844.55 o 
 -30   0  12    18584.04    18074.94   6729.66 o 
 -28   0  12        6.13      228.82    221.10 o 
 -26   0  12      759.36     1073.92    584.27 o 
 -24   0  12      124.72      -90.67    233.25 o 
 -22   0  12    27976.44    35601.82   3118.02 o 
 -20   0  12     8651.57     9711.47   2283.37 o 
 -18   0  12   159810.42   179375.25   6332.62 o 
 -16   0  12        2.59      258.62     92.84 o 
 -14   0  12    11014.65    10410.66   1408.70 o 
 -12   0  12     7947.49     8438.21    969.59 o 
 -10   0  12   266901.56   274701.13  10528.99 o 
  -8   0  12    22278.80    18368.60   1786.91 o 
  -6   0  12     2164.23     2573.12    370.58 o 
  -4   0  12      476.50     1156.36    175.79 o 
  -2   0  12    69234.56    66973.59   7098.02 o 
   0   0  12    74173.44    83498.94   3457.04 o 
   2   0  12      206.89      393.59     93.50 o 
   4   0  12    10899.47    11737.24    460.58 o 
   6   0  12     2734.56     2134.44    436.54 o 
   8   0  12     1885.80     1639.54    343.17 o 
  10   0  12    12078.44    14251.77    900.43 o 
  12   0  12    92338.14   128959.50   8414.95 o 
  14   0  12     7160.88     6445.26    817.34 o 
  16   0  12     3184.92     4617.43   1050.25 o 
  18   0  12     3034.38     3550.09    718.98 o 
  20   0  12    21872.74    29742.86   2886.91 o 
  22   0  12       11.33       66.15    143.19 o 
  24   0  12    32124.89    36459.84  61058.31 o 
  26   0  12       46.79      425.13    404.74 o 
  28   0  12       48.47      315.03    343.57 o 
 -31   1  12     3119.61     3122.25    819.55 o 
 -29   1  12      299.12      371.62    167.42 o 
 -27   1  12      126.86      376.43    386.97 o 
 -25   1  12     3279.33     2641.42    826.89 o 
 -23   1  12    19162.05    22849.93   1930.39 o 
 -21   1  12     1389.20     1333.44    406.58 o 
 -19   1  12       73.02      405.81    126.70 o 
 -17   1  12    10884.87    12380.82   1405.37 o 
 -15   1  12    17673.28    15883.13   1149.30 o 
 -13   1  12      707.50     1302.36    385.54 o 
 -11   1  12     2039.27     3414.21    510.12 o 
  -9   1  12     4735.24     5143.20    594.79 o 
  -7   1  12    69564.88    70332.87   2286.03 o 
  -5   1  12     1875.37     2076.33    229.34 o 
  -3   1  12     1248.33     1145.34    151.51 o 
  -1   1  12     4305.67     3075.46    208.69 o 
   1   1  12    56115.55    44401.24   1809.50 o 
   3   1  12    27856.11    27580.42    870.32 o 
   5   1  12    88760.88    94485.62   3397.98 o 
   7   1  12     4244.31     6078.61    555.01 o 
   9   1  12    13103.20    14123.69    627.36 o 
  11   1  12     4832.64     5041.26    350.35 o 
  13   1  12    57268.97    64154.61   1912.17 o 
  15   1  12      739.35      745.04     77.07 o 
  17   1  12      103.21      111.35     25.17 o 
  19   1  12      511.75      449.84     77.81 o 
  21   1  12     3862.31     4162.10    803.15 o 
  23   1  12     3514.86     3625.07    738.31 o 
  25   1  12     1127.19      962.21    307.54 o 
  27   1  12      511.70      554.57    309.78 o 
 -30   2  12     5068.18     4239.40    751.18 o 
 -28   2  12       20.16      405.20    177.73 o 
 -26   2  12      174.24      205.32    163.84 o 
 -24   2  12     2135.12     1702.75    878.20 o 
 -22   2  12     6394.39     6003.86   1300.48 o 
 -20   2  12     6020.88     5711.70   1674.03 o 
 -18   2  12     6517.20     7669.21   1666.59 o 
 -16   2  12      136.29      191.70     65.52 o 
 -14   2  12    21989.30    23184.53   1176.67 o 
 -12   2  12    75208.93    83661.32   2610.46 o 
 -10   2  12    40224.85    40667.45   1267.70 o 
  -8   2  12     9070.38     9976.65    887.52 o 
  -6   2  12    31672.43    33981.68    800.74 o 
  -4   2  12    29638.67    29834.81   1095.58 o 
  -2   2  12    30938.21    34809.33   1019.75 o 
   0   2  12    22625.37    20355.57    734.02 o 
   2   2  12     1564.64     1232.22    224.80 o 
   4   2  12    74976.35    72692.41   3195.53 o 
   6   2  12     8784.61     8837.33    565.62 o 
   8   2  12    95218.78    93244.04   6163.15 o 
  10   2  12    22009.04    24168.33    930.03 o 
  12   2  12      576.94      481.97     64.32 o 
  14   2  12      582.61      703.29     89.59 o 
  16   2  12    82161.71    81329.65  14266.52 o 
  18   2  12     1765.15     1786.14    200.67 o 
  20   2  12     9223.30    13683.34   1939.17 o 
  22   2  12     2520.45     2268.68    622.37 o 
  24   2  12    10144.34    11894.37   2008.37 o 
  26   2  12      141.10       17.85    145.33 o 
  28   2  12     6750.81     7327.90   2378.25 o 
 -29   3  12        5.38       -8.40    169.49 o 
 -27   3  12    10699.85    12314.53   2145.09 o 
 -25   3  12     5477.22     5704.22   1144.47 o 
 -23   3  12     2797.34     3080.01    725.90 o 
 -21   3  12     3859.14     4622.91   1028.01 o 
 -19   3  12     9136.36     9422.33   1681.80 o 
 -17   3  12     6396.08     6502.51   1143.21 o 
 -15   3  12    32717.66    36764.29   1685.04 o 
 -13   3  12    16479.77    18635.90    943.39 o 
 -11   3  12     1802.65     1620.05    336.64 o 
  -9   3  12     1852.64     2091.55    470.55 o 
  -7   3  12   119664.82   121841.66   3063.47 o 
  -5   3  12    18711.32    16669.04    813.64 o 
  -3   3  12    20794.13    22245.72   1327.11 o 
  -1   3  12     3810.70     4469.69    537.73 o 
   1   3  12   151035.20   139905.05   7651.33 o 
   3   3  12     2246.50     3020.14    306.68 o 
   5   3  12    24722.93    23400.24    968.51 o 
   7   3  12     4893.11     4853.90    206.74 o 
   9   3  12    57104.48    63784.44   2265.48 o 
  11   3  12    13994.89    16590.62   1280.31 o 
  13   3  12    31488.29    30136.74   4784.10 o 
  15   3  12       54.07      248.67    101.02 o 
  17   3  12    10610.03    14039.49   2153.43 o 
  19   3  12    20938.24    24494.97   3896.22 o 
  21   3  12     7643.24     8402.55   1722.68 o 
  23   3  12     4663.73     4921.55   1210.16 o 
  25   3  12        7.10      216.45    160.92 o 
  27   3  12     6042.55     5346.82   1156.91 o 
 -28   4  12      972.82      611.92    267.55 o 
 -26   4  12     5885.76     5827.67   1219.17 o 
 -24   4  12     1167.13      992.10    307.93 o 
 -22   4  12    14174.05    13959.78   2123.71 o 
 -20   4  12     3197.71     3012.73    371.34 o 
 -18   4  12    14002.52    16274.29   1741.55 o 
 -16   4  12        5.45      189.04    418.46 o 
 -14   4  12    15508.80    15766.31    904.41 o 
 -12   4  12    27552.25    29969.69   1235.58 o 
 -10   4  12    11398.14    10962.32    829.72 o 
  -8   4  12     2485.58     3328.83    553.44 o 
  -6   4  12     1322.93     1004.86    295.24 o 
  -4   4  12    60380.48    45779.46   7601.40 o 
  -2   4  12    15079.43    15607.72   1109.43 o 
   0   4  12    22337.46    24172.65    997.45 o 
   2   4  12     3000.26     3078.28    443.94 o 
   4   4  12    12922.63    12248.68    677.39 o 
   6   4  12     2635.28     1701.81    247.57 o 
   8   4  12     8851.26     7545.94    799.94 o 
  10   4  12     1898.22     1064.83    234.63 o 
  12   4  12      361.71      491.71     87.31 o 
  14   4  12      340.67      150.13     88.00 o 
  16   4  12    12736.59    14294.59   1983.54 o 
  18   4  12     1156.12     1052.15    401.28 o 
  20   4  12      332.06      380.18    151.37 o 
  22   4  12      242.56      293.41    143.62 o 
  24   4  12     6749.21     7981.24   1454.10 o 
  26   4  12     2450.87      978.09    572.75 o 
 -27   5  12     3323.27     2661.88    729.58 o 
 -25   5  12     1654.81      974.44    414.52 o 
 -23   5  12    19354.02    17142.79   2166.17 o 
 -21   5  12     1718.71      869.63    434.56 o 
 -19   5  12     5568.63     4882.90    876.72 o 
 -17   5  12       17.16      -16.02    168.25 o 
 -15   5  12    22344.95    22033.35   1349.23 o 
 -13   5  12     2835.58     1913.02    500.89 o 
 -11   5  12    21424.00    22383.72   1424.73 o 
  -9   5  12     3529.35     2813.78    632.95 o 
  -7   5  12    31440.52    32771.13   1945.28 o 
  -5   5  12     6495.28     5812.08    871.14 o 
  -3   5  12    22383.27    23426.50   1101.48 o 
  -1   5  12     3620.15     3332.26    746.76 o 
   1   5  12      370.45      424.74     58.68 o 
   3   5  12      316.20      329.33     47.34 o 
   5   5  12    17453.93    18478.69    774.22 o 
   7   5  12       87.78      106.32     53.49 o 
   9   5  12      458.24      405.59     65.62 o 
  11   5  12      191.40       99.63     38.63 o 
  13   5  12      581.58      290.34     94.30 o 
  15   5  12     2556.27     2251.29    450.49 o 
  17   5  12      202.42      124.69     92.77 o 
  19   5  12      847.43      561.64    202.79 o 
  21   5  12     5387.65     5263.21   1080.54 o 
  23   5  12       49.60      134.73    169.00 o 
 -24   6  12     5145.18     3785.63    870.33 o 
 -22   6  12      301.55      170.20    145.81 o 
 -20   6  12      974.55      484.88    171.60 o 
 -18   6  12     1659.81     1438.36    369.08 o 
 -16   6  12       58.42      101.99     96.24 o 
 -14   6  12     1607.43      808.01    239.69 o 
 -12   6  12      184.81      213.36     63.98 o 
 -10   6  12    30125.53    32352.80   1751.84 o 
  -8   6  12       63.18      251.90    198.36 o 
  -6   6  12     2547.52     2723.33    802.64 o 
  -4   6  12     9370.66     9309.09   1614.29 o 
  -2   6  12    29382.12    30292.20   1643.22 o 
   0   6  12     3341.11     4348.01    938.33 o 
   2   6  12     1063.55     1403.21    445.60 o 
   4   6  12    55122.19    63492.23   3365.46 o 
   6   6  12      563.30      810.41    103.40 o 
   8   6  12    16137.27    16264.67   1848.47 o 
  10   6  12     3985.89     3185.78    368.21 o 
  12   6  12     1020.84      845.98    221.53 o 
  14   6  12     3156.54     3024.93    741.12 o 
  16   6  12    19550.52    16989.59   3257.83 o 
  18   6  12       27.57       92.42    174.63 o 
  20   6  12       15.71       -8.66    173.07 o 
  22   6  12      196.89      176.23    189.58 o 
 -23   7  12      128.25      701.26    417.03 o 
 -21   7  12     3113.24     2945.13    782.18 o 
 -19   7  12    14824.82    12282.92   2758.76 o 
 -17   7  12      644.82      719.61    142.69 o 
 -15   7  12     1604.21     1511.97    477.56 o 
 -13   7  12     4613.92     5079.41    898.98 o 
 -11   7  12    12050.88    14230.20   1288.39 o 
  -9   7  12     9746.27    10377.16   1459.24 o 
  -7   7  12    24413.57    27931.34   2446.97 o 
  -5   7  12      262.95      319.41    142.91 o 
  -3   7  12     6111.42     7101.17   1516.13 o 
  -1   7  12    12266.66    15463.65   1987.13 o 
   1   7  12    25796.45    28863.81   2426.68 o 
   3   7  12      170.14      552.34    130.31 o 
   5   7  12      343.43      529.38    168.93 o 
   7   7  12      300.04      273.37    161.57 o 
   9   7  12     7975.35     7972.33   1570.62 o 
  11   7  12      331.32      262.70     91.15 o 
  13   7  12    15027.89    15788.84   4574.71 o 
  15   7  12     1698.97     1132.73    649.31 o 
  17   7  12     2040.83     1289.26    727.16 o 
  19   7  12      301.11      168.55    241.18 o 
 -18   8  12      188.70      272.84    160.99 o 
 -16   8  12       66.23      154.37    157.13 o 
 -14   8  12      469.59      415.67    167.34 o 
 -12   8  12     3347.24     2885.40    913.05 o 
 -10   8  12     2910.69     3062.69    731.09 o 
  -8   8  12     1634.56     1933.81    576.57 o 
  -6   8  12      989.41     1006.33    384.46 o 
  -4   8  12      442.96      811.56    338.78 o 
  -2   8  12     3506.29     3545.61    761.87 o 
   0   8  12     4686.57     3813.24    770.71 o 
   2   8  12    10818.03    10131.92   1488.50 o 
   4   8  12     7155.83     6553.70   1260.15 o 
   6   8  12      498.74      402.63    191.76 o 
   8   8  12      117.36      257.97    121.79 o 
  10   8  12     7700.57     6728.18   2437.11 o 
  12   8  12       92.32      250.38    244.46 o 
  14   8  12     2003.83     3000.44   1157.24 o 
  16   8  12     3178.94     3092.78   1482.39 o 
 -13   9  12     3909.43     3715.96    761.30 o 
 -11   9  12     3606.81     3459.13    658.52 o 
  -9   9  12       43.41      241.60    171.40 o 
  -7   9  12     1096.29      739.99    296.28 o 
  -5   9  12      509.98      520.40    246.10 o 
  -3   9  12     1043.52      914.07    347.67 o 
  -1   9  12     1680.97     1215.61    391.74 o 
   1   9  12       25.49      472.10    236.00 o 
   3   9  12       48.27      176.74    181.73 o 
   5   9  12      694.92      788.70    360.34 o 
   7   9  12     1544.59     2141.00    843.90 o 
   9   9  12       75.70      627.20    413.46 o 
  11   9  12     4646.13     4670.54   1699.59 o 
 -31   1  13      168.70      547.37    202.92 o 
 -29   1  13      219.92      189.33    147.21 o 
 -27   1  13     4528.48     4031.94    821.42 o 
 -25   1  13       87.87      365.94    562.27 o 
 -23   1  13     1937.15     1679.98    518.41 o 
 -21   1  13     1103.70      812.42    153.57 o 
 -19   1  13    24016.17    27970.00   1313.16 o 
 -17   1  13       15.29      131.29    123.17 o 
 -15   1  13    22020.67    24413.15   1067.55 o 
 -13   1  13      721.56      982.26    292.39 o 
 -11   1  13     2383.46     2759.26    485.78 o 
  -9   1  13    18328.89    19808.23   1065.87 o 
  -7   1  13    21105.32    19787.12   1274.01 o 
  -5   1  13     7176.16     6389.71    464.89 o 
  -3   1  13      115.52      209.65     56.71 o 
  -1   1  13    26644.56    25788.29   1242.54 o 
   1   1  13    11394.25     9639.21    345.53 o 
   3   1  13    28319.00    25045.78    949.37 o 
   5   1  13       29.11       51.99     49.34 o 
   7   1  13     3775.95     2518.77    327.62 o 
   9   1  13    15593.89    16483.55    881.00 o 
  11   1  13     5025.64     4693.65    257.60 o 
  13   1  13     6774.06     5652.86    622.81 o 
  15   1  13    11166.57    11351.81   1077.10 o 
  17   1  13    14264.07    15617.01    971.20 o 
  19   1  13      252.65      207.14    105.91 o 
  21   1  13       18.76       -0.09    110.88 o 
  23   1  13     1059.20     1074.79    425.23 o 
  25   1  13     2004.58     2587.63    895.83 o 
  27   1  13       11.76      952.76    498.03 o 
 -30   2  13      251.04      337.80    267.99 o 
 -28   2  13     3923.36     3865.68    971.67 o 
 -26   2  13      308.90      328.40    141.29 o 
 -24   2  13     7393.27     7623.88   1474.53 o 
 -22   2  13     2317.49     2960.05    688.89 o 
 -20   2  13      100.96      408.52    854.81 o 
 -18   2  13       47.83      162.70     89.85 o 
 -16   2  13     3893.91     4040.09    737.72 o 
 -14   2  13    13103.37    14442.13   1029.09 o 
 -12   2  13     1888.91     1573.72    367.62 o 
 -10   2  13     7531.34     7577.32    741.53 o 
  -8   2  13    27507.63    32085.58    884.66 o 
  -6   2  13      586.31      953.63    240.55 o 
  -4   2  13     6538.23     7656.26    735.58 o 
  -2   2  13    16539.81    12990.88    672.96 o 
   0   2  13     8988.08     7391.80    536.38 o 
   2   2  13     8101.73     7406.51    526.54 o 
   4   2  13     2297.58     1268.71    223.07 o 
   6   2  13     2607.45     2121.41    343.29 o 
   8   2  13      382.92      330.42     99.90 o 
  10   2  13     1633.16     1899.38    292.60 o 
  12   2  13      652.82      685.18     73.55 o 
  14   2  13      367.35      357.56     54.17 o 
  16   2  13     1404.70     1256.28    325.72 o 
  18   2  13     5965.11     5687.58   1253.58 o 
  20   2  13      540.72      618.91    258.57 o 
  22   2  13     2350.05     3263.22    708.67 o 
  24   2  13      596.90      623.90    157.28 o 
  26   2  13       90.99      253.76    180.11 o 
 -29   3  13      437.58      213.55    132.22 o 
 -27   3  13      974.15     1065.31    986.46 o 
 -25   3  13     6246.90     6966.21   1401.23 o 
 -23   3  13      754.31     1082.43    290.32 o 
 -21   3  13      700.93      813.19    200.57 o 
 -19   3  13     3525.57     2419.01    594.32 o 
 -17   3  13     4615.92     4720.48    889.22 o 
 -15   3  13    31364.47    29946.02   1872.73 o 
 -13   3  13      647.77      568.99    183.96 o 
 -11   3  13    29203.48    28560.72   1609.38 o 
  -9   3  13     1037.68     1619.89    407.38 o 
  -7   3  13     5389.20     5128.57    598.85 o 
  -5   3  13     4315.40     4352.47    602.95 o 
  -3   3  13    37808.17    40334.07    925.82 o 
  -1   3  13    56494.70    56742.91   1028.04 o 
   1   3  13     2631.47     2831.26    488.49 o 
   3   3  13      952.15      666.80    125.21 o 
   5   3  13     2312.27     2112.19    329.69 o 
   7   3  13    15206.72    14792.28    957.77 o 
   9   3  13     8127.98     8165.60    813.82 o 
  11   3  13    20861.73    19111.99   1509.74 o 
  13   3  13      127.30      197.91    142.36 o 
  15   3  13     1444.05      798.97    282.59 o 
  17   3  13      150.22       23.05    128.16 o 
  19   3  13     1307.06     1231.08    331.22 o 
  21   3  13      207.11      317.18    111.44 o 
  23   3  13       30.89      -44.96    212.80 o 
  25   3  13      180.64      -54.63    142.17 o 
 -28   4  13        4.01      170.34    127.14 o 
 -26   4  13      765.60      947.26    445.67 o 
 -24   4  13     3371.28     3209.30    762.68 o 
 -22   4  13       19.02      238.36    605.61 o 
 -20   4  13      389.79      520.09    219.13 o 
 -18   4  13      890.13      993.33    763.66 o 
 -16   4  13     7840.07     7544.45   1182.05 o 
 -14   4  13     3097.26     3437.66    306.19 o 
 -12   4  13      199.31      340.94     89.21 o 
 -10   4  13     3566.51     3170.65    687.17 o 
  -8   4  13    10805.94    10387.33    896.94 o 
  -6   4  13    26974.23    28023.85   1014.18 o 
  -4   4  13     9079.86     7577.98    647.14 o 
  -2   4  13    12928.52    12733.30    828.66 o 
   0   4  13    31833.04    31961.75   1069.14 o 
   2   4  13    13656.05    13134.18    840.19 o 
   4   4  13    13537.62    14334.31   1007.05 o 
   6   4  13     6152.30     5382.59    581.89 o 
   8   4  13    14639.95    13886.87   1190.13 o 
  10   4  13     6253.71     6314.24    736.32 o 
  12   4  13     7198.24     5420.85    942.54 o 
  14   4  13     1469.21      794.08    431.38 o 
  16   4  13       11.62      343.93    149.34 o 
  18   4  13     3028.27     4218.05   1012.54 o 
  20   4  13      219.22      282.71    163.32 o 
  22   4  13      711.93      672.01    151.08 o 
  24   4  13       23.24     -119.81    178.51 o 
 -27   5  13      207.05      196.49    178.81 o 
 -25   5  13     5391.94     5443.75    966.47 o 
 -23   5  13     1872.68     3713.46   1399.15 o 
 -21   5  13       33.00      117.15     89.44 o 
 -19   5  13     5029.94     5029.48   1116.21 o 
 -17   5  13    13608.01    16245.21   1173.50 o 
 -15   5  13     2917.11     2199.39    309.74 o 
 -13   5  13      989.99      919.01    236.83 o 
 -11   5  13       77.46      267.35     58.93 o 
  -9   5  13    10207.37    11865.98   1328.11 o 
  -7   5  13      407.76      627.93    133.43 o 
  -5   5  13      412.01      184.54    104.95 o 
  -3   5  13      764.81     1026.14    157.94 o 
  -1   5  13     1468.54     2158.13    487.30 o 
   1   5  13       62.03      194.13     40.42 o 
   3   5  13        3.63      207.85     58.66 o 
   5   5  13     2102.30     1600.53    224.25 o 
   7   5  13     6637.77     5436.80    752.30 o 
   9   5  13      229.75      151.18     38.45 o 
  11   5  13      994.81      745.57    107.30 o 
  13   5  13     1404.39      862.33    208.71 o 
  15   5  13      632.98      483.74    212.13 o 
  17   5  13     3939.65     4463.14    843.20 o 
  19   5  13      952.25      663.25    195.55 o 
  21   5  13     2531.24     2539.28    708.51 o 
  23   5  13     3774.24     3445.31    834.91 o 
 -24   6  13     2396.06     2276.17    626.98 o 
 -22   6  13      794.54      629.42    225.50 o 
 -20   6  13     1480.48     1730.86    440.00 o 
 -18   6  13     1445.01     1612.57    408.27 o 
 -16   6  13       79.84      189.70    170.15 o 
 -14   6  13     1517.10      772.30    279.14 o 
 -12   6  13      710.53      655.58    126.42 o 
 -10   6  13     7075.76     7269.50   1247.81 o 
  -8   6  13     6055.14     7145.38   1475.74 o 
  -6   6  13     5111.38     6440.73   1330.38 o 
  -4   6  13       90.06      182.76     91.09 o 
  -2   6  13    18081.95    19481.69   1102.23 o 
   0   6  13     4152.31     4549.87   1046.82 o 
   2   6  13     7590.50     7685.07   1504.39 o 
   4   6  13     5741.90     5992.85   1248.58 o 
   6   6  13    10780.41    12407.39   1669.38 o 
   8   6  13     3883.79     3650.66    864.86 o 
  10   6  13     1490.87     1054.30    215.02 o 
  12   6  13        4.72     -102.26    147.45 o 
  14   6  13     6013.43     7094.49   1504.68 o 
  16   6  13    12576.96    14035.03   2264.79 o 
  18   6  13        6.43       38.26    156.12 o 
  20   6  13       16.24      336.47    186.31 o 
 -21   7  13     1607.68     1285.49    439.73 o 
 -19   7  13     1823.10     2247.24    814.35 o 
 -17   7  13    11859.10    12328.19   2352.04 o 
 -15   7  13      899.39      813.85    220.55 o 
 -13   7  13      557.87      529.84    181.46 o 
 -11   7  13      677.02      487.72    168.28 o 
  -9   7  13    10876.35    12620.58   1339.91 o 
  -7   7  13      200.31      458.98    140.47 o 
  -5   7  13      250.00      569.01    134.42 o 
  -3   7  13     8593.98     8893.37   1565.98 o 
  -1   7  13    17545.57    21975.50   1913.50 o 
   1   7  13    27945.28    31635.50   2649.70 o 
   3   7  13     1661.01     1862.31    535.48 o 
   5   7  13      391.36      751.84    304.81 o 
   7   7  13    11944.69    12698.88   1316.86 o 
   9   7  13     8380.62     8055.82   1380.64 o 
  11   7  13       68.26      274.70    230.15 o 
  13   7  13      616.04      714.14    232.42 o 
  15   7  13     5124.04     6414.42   2024.15 o 
  17   7  13     2248.50     2858.68   1472.67 o 
  19   7  13      649.41      609.62    411.15 o 
 -18   8  13      933.23      675.26    243.06 o 
 -16   8  13     8853.90     9614.30   1782.07 o 
 -14   8  13     6055.11     4924.73    909.63 o 
 -12   8  13      607.50      564.34    190.87 o 
 -10   8  13     1007.32      901.57    207.91 o 
  -8   8  13    14047.61    16663.95   1984.36 o 
  -6   8  13     2097.70     2179.47    686.70 o 
  -4   8  13    11526.22    12046.42   1572.22 o 
  -2   8  13      160.10        9.38    214.18 o 
   0   8  13     2007.70     2028.13    563.65 o 
   2   8  13      156.31      658.05    300.80 o 
   4   8  13     9367.99    10754.87   1591.83 o 
   6   8  13     1886.67     1898.36    550.71 o 
   8   8  13     6222.51     5001.67   1422.31 o 
  10   8  13      384.32      438.00    328.35 o 
  12   8  13     3076.48     2891.89   1129.55 o 
  14   8  13     1491.36     1345.58    734.86 o 
 -13   9  13      106.11      -32.36    155.81 o 
 -11   9  13       11.19      141.78    169.09 o 
  -9   9  13     5923.43     5861.02   1100.50 o 
  -7   9  13     3196.42     3199.08    702.05 o 
  -5   9  13      224.81      442.46    224.65 o 
  -3   9  13     2474.93     2369.92    629.38 o 
  -1   9  13     3756.56     4148.59    958.62 o 
   1   9  13    10567.73    11431.44   2401.48 o 
   3   9  13       68.93      227.92    168.59 o 
   5   9  13     6401.30     5830.15   1130.45 o 
   7   9  13     3515.94     3891.17   1130.20 o 
   9   9  13     5539.60     5815.08   1875.51 o 
 -30   0  14      141.26        3.71    167.34 o 
 -28   0  14     1493.25     2031.22   1308.64 o 
 -26   0  14     3915.01     3590.17   1519.56 o 
 -24   0  14      217.00       69.17    214.07 o 
 -22   0  14      476.84      158.25    128.37 o 
 -20   0  14    29784.62    32960.68   2368.17 o 
 -18   0  14    17742.95    17730.47    992.72 o 
 -16   0  14    65031.64    82257.45   4962.18 o 
 -14   0  14     5640.57    10021.59   1704.63 o 
 -12   0  14    35193.31    40080.36   1994.71 o 
 -10   0  14    23845.40    26468.76   2019.77 o 
  -8   0  14   259466.36   250073.06  10668.80 o 
  -6   0  14     4169.16     3811.60    774.49 o 
  -4   0  14    89136.28    97307.00   4962.37 o 
  -2   0  14    11143.66    12365.04    993.70 o 
   0   0  14   140656.31   158065.30   4411.13 o 
   2   0  14     8452.81     7802.48    714.38 o 
   4   0  14    76602.02    62970.18  14370.24 o 
   6   0  14       31.40      157.18     64.12 o 
   8   0  14    19737.87    17956.37   1253.66 o 
  10   0  14    44154.68    44490.36   2915.69 o 
  12   0  14    49941.13    49829.49   6738.84 o 
  14   0  14     2410.81     3167.82    700.49 o 
  16   0  14     2359.62     2365.52    676.26 o 
  18   0  14    22530.27    28760.31   2037.46 o 
  20   0  14      887.05      863.57    298.11 o 
  22   0  14      405.45      305.01    256.15 o 
  24   0  14      506.33      266.09    390.47 o 
  26   0  14     2317.76     2127.69   1294.76 o 
 -31   1  14     7927.27     7541.72   1400.48 o 
 -29   1  14      107.18      296.72    162.55 o 
 -27   1  14    16037.76    13901.50   1859.11 o 
 -25   1  14      606.68      394.84    149.42 o 
 -23   1  14     8276.72     7640.32   1472.38 o 
 -21   1  14     7711.78     9265.61   2303.38 o 
 -19   1  14    19614.46    20634.41   1396.57 o 
 -17   1  14     8810.00    10440.32   1573.61 o 
 -15   1  14     1474.50     1691.20    414.41 o 
 -13   1  14    73221.09    77696.37   2463.19 o 
 -11   1  14    38500.79    41070.53   1341.93 o 
  -9   1  14     1400.02     1060.15    303.17 o 
  -7   1  14     7670.76     7257.83    754.10 o 
  -5   1  14    46575.82    54508.30   1281.11 o 
  -3   1  14     3940.85     2861.82    517.75 o 
  -1   1  14    11611.71    10538.34    638.13 o 
   1   1  14    13321.79    13759.20    537.07 o 
   3   1  14    34695.35    35025.80    827.97 o 
   5   1  14    44154.64    45219.38   3205.57 o 
   7   1  14    44549.14    37210.72   4059.52 o 
   9   1  14     6441.14     6408.80    489.17 o 
  11   1  14    13254.00    16149.67    781.90 o 
  13   1  14     2498.50     2373.99    399.66 o 
  15   1  14    95688.47    76792.48  14649.27 o 
  17   1  14     2688.44     1062.72    522.05 o 
  19   1  14    17112.46    20926.73   1710.84 o 
  21   1  14        6.65      101.34     85.13 o 
  23   1  14     9330.95     9056.27   1291.45 o 
  25   1  14      569.51      794.68    439.21 o 
  27   1  14     9642.83    12143.53   3753.17 o 
 -30   2  14      378.94      301.08    164.50 o 
 -28   2  14     4880.12     4680.99    882.49 o 
 -26   2  14      462.11      561.47    147.75 o 
 -24   2  14    18699.03    22654.08   2223.39 o 
 -22   2  14     7423.90     8000.72   1580.68 o 
 -20   2  14     3347.13     4114.71    974.90 o 
 -18   2  14     2640.66     2957.11    924.51 o 
 -16   2  14    46790.18    53248.96   1818.62 o 
 -14   2  14     1682.96     1482.09    338.88 o 
 -12   2  14    25437.48    30123.86    965.52 o 
 -10   2  14    11582.43    12127.00    991.45 o 
  -8   2  14    21324.51    20456.06   1121.22 o 
  -6   2  14     1249.46     1089.30    345.45 o 
  -4   2  14    45709.73    41099.15    857.96 o 
  -2   2  14    24951.43    27819.58   1327.09 o 
   0   2  14    18496.94    19043.37    913.24 o 
   2   2  14    28675.67    32885.02   1384.76 o 
   4   2  14    41047.70    40319.50   1141.75 o 
   6   2  14     1224.26     1675.20    329.74 o 
   8   2  14     4979.20     5534.85    475.78 o 
  10   2  14    14199.94    15339.08    848.53 o 
  12   2  14    11663.58    14475.97    766.59 o 
  14   2  14     3882.17     3451.07    668.92 o 
  16   2  14     7366.99     5935.63    897.92 o 
  18   2  14    11332.63    13094.70   2033.66 o 
  20   2  14     1274.08     1625.89    454.53 o 
  22   2  14       69.02      454.20    204.46 o 
  24   2  14      278.25      156.67    152.32 o 
  26   2  14     2772.52     1707.50   1234.87 o 
 -29   3  14     1793.75     1533.39    424.50 o 
 -27   3  14     4300.20     3308.96    737.25 o 
 -25   3  14      370.68      549.52    366.36 o 
 -23   3  14    12258.94    10597.48   1902.79 o 
 -21   3  14     1951.41     1434.35    390.01 o 
 -19   3  14    33992.39    41294.43   2224.08 o 
 -17   3  14    27642.87    32052.50   1652.24 o 
 -15   3  14     6234.20     6590.65   1118.40 o 
 -13   3  14     3696.31     4602.55    705.84 o 
 -11   3  14    76711.20    78272.59   3905.79 o 
  -9   3  14    25585.73    26859.62   1037.16 o 
  -7   3  14      265.98      397.31    113.95 o 
  -5   3  14     1313.67     1050.79    296.15 o 
  -3   3  14    37937.48    36962.84   1244.26 o 
  -1   3  14    35159.12    33751.48   1064.63 o 
   1   3  14     2927.61     2640.52    394.86 o 
   3   3  14      937.20      690.03    172.69 o 
   5   3  14     4612.54     4785.77    197.19 o 
   7   3  14    10639.27    10686.51    851.65 o 
   9   3  14      119.52      124.06     31.76 o 
  11   3  14     1785.43      595.43    478.18 o 
  13   3  14      164.55      200.96     71.94 o 
  15   3  14    15806.74    16709.83   1720.58 o 
  17   3  14     3199.64     3747.61    544.46 o 
  19   3  14     5942.75     5024.97   1076.46 o 
  21   3  14     1383.30     1187.03    438.97 o 
  23   3  14     3295.33     2926.40    734.65 o 
  25   3  14        6.12      126.09    118.62 o 
 -28   4  14      842.59      593.50    221.29 o 
 -26   4  14      705.31      314.72    156.40 o 
 -24   4  14     3575.55     2496.54    782.49 o 
 -22   4  14    10889.66    10546.40   1637.43 o 
 -20   4  14     9432.62    10182.42   1538.93 o 
 -18   4  14      386.28      428.70     79.43 o 
 -16   4  14     3558.70     3297.27    675.33 o 
 -14   4  14     1463.27     1650.17    461.94 o 
 -12   4  14    12731.77    14676.49   1059.74 o 
 -10   4  14      406.61      320.89     84.69 o 
  -8   4  14    26037.39    25435.13   1148.17 o 
  -6   4  14    11191.92    11325.58   1019.00 o 
  -4   4  14      112.99      391.67     72.05 o 
  -2   4  14     1297.89     1216.91    307.84 o 
   0   4  14    36596.75    35221.80   1152.06 o 
   2   4  14     2794.49     3325.55    559.03 o 
   4   4  14    10249.12    10019.13    768.87 o 
   6   4  14       10.49       47.44     63.75 o 
   8   4  14    19897.54    19463.31    923.53 o 
  10   4  14     5913.65     4862.69    959.11 o 
  12   4  14    55502.79    48345.45   6660.73 o 
  14   4  14     1111.01     1262.27    204.91 o 
  16   4  14     1243.94     1653.09    358.46 o 
  18   4  14      183.12      106.63    136.25 o 
  20   4  14     7946.17     8807.90   1322.50 o 
  22   4  14     8477.78     7558.11   1942.78 o 
  24   4  14     6115.24     6810.28   1754.55 o 
 -27   5  14      139.43       90.34    144.90 o 
 -25   5  14     1146.75     1063.91    331.48 o 
 -23   5  14     6616.64     5448.68    964.83 o 
 -21   5  14      393.87      337.60    117.52 o 
 -19   5  14     1395.32     1172.08    235.67 o 
 -17   5  14      659.05      790.13    447.73 o 
 -15   5  14     1691.36     1316.91    158.42 o 
 -13   5  14    29248.82    30219.26   2906.27 o 
 -11   5  14    33118.55    34456.05   3078.02 o 
  -9   5  14     1540.37      993.36    127.83 o 
  -7   5  14     4660.31     5144.92   1212.86 o 
  -5   5  14    38548.50    39400.36   2514.84 o 
  -3   5  14    11436.95    13928.68   1201.50 o 
  -1   5  14    47026.18    50774.30   2138.27 o 
   1   5  14    47925.39    46894.86   3552.81 o 
   3   5  14     9636.67    10615.98   1391.58 o 
   5   5  14      680.56      607.04    110.37 o 
   7   5  14    40138.36    43430.32   1650.06 o 
   9   5  14     5175.55     2348.17    822.08 o 
  11   5  14     3286.81     3183.58    703.28 o 
  13   5  14     2400.16     2574.53    483.71 o 
  15   5  14    19259.17    21384.20   2876.32 o 
  17   5  14       29.92      153.70    122.82 o 
  19   5  14     5167.69     5114.81   1119.77 o 
  21   5  14     2049.82     1356.70    463.80 o 
  23   5  14     2319.72     2477.85    592.33 o 
 -24   6  14    10137.46     9117.69   2086.34 o 
 -22   6  14      510.63      357.25    166.39 o 
 -20   6  14      348.24      392.62    131.33 o 
 -18   6  14      117.72       85.47    112.43 o 
 -16   6  14    18532.36    19474.95   1759.19 o 
 -14   6  14     2050.76     1646.89    335.54 o 
 -12   6  14     4521.95     5595.11   1093.61 o 
 -10   6  14      269.52      312.00    148.71 o 
  -8   6  14    17544.97    18457.56   1131.32 o 
  -6   6  14     1509.49     1498.36    207.60 o 
  -4   6  14      232.53      222.61     87.73 o 
  -2   6  14     4099.17     3779.96    955.86 o 
   0   6  14     8496.45     9105.74   1501.30 o 
   2   6  14     3287.50     3778.13    825.02 o 
   4   6  14     8552.83     9034.13   1508.12 o 
   6   6  14     1063.74      941.96    146.00 o 
   8   6  14      615.83      717.09     86.11 o 
  10   6  14    10763.02    10228.20   1580.21 o 
  12   6  14     3879.52     4150.82   1128.80 o 
  14   6  14     2640.56     3074.60    749.76 o 
  16   6  14       18.94      116.45    185.95 o 
  18   6  14    13108.87    13711.87   3468.93 o 
  20   6  14      189.44      262.16    207.16 o 
 -21   7  14      190.83       52.97    216.79 o 
 -19   7  14     4981.44     4398.81    826.25 o 
 -17   7  14     1423.38      950.11    278.17 o 
 -15   7  14       12.17      -72.22    159.96 o 
 -13   7  14     4584.75     4648.28    839.13 o 
 -11   7  14     1183.20     1333.15    354.42 o 
  -9   7  14     3491.89     3598.12   1079.36 o 
  -7   7  14     4445.48     5134.84   1210.61 o 
  -5   7  14     6813.83     7611.72   1297.78 o 
  -3   7  14      563.91      677.93    130.56 o 
  -1   7  14      158.06      298.02    169.81 o 
   1   7  14      340.52      617.75    165.84 o 
   3   7  14     1455.48     1376.77    286.11 o 
   5   7  14     2258.09     1622.53    336.61 o 
   7   7  14      593.37      973.41    324.69 o 
   9   7  14      205.85      324.96    169.95 o 
  11   7  14       80.08      206.42    218.73 o 
  13   7  14     2151.61     2784.10   1307.37 o 
  15   7  14     1035.71     1177.62    716.20 o 
  17   7  14      891.74      732.19    544.53 o 
 -18   8  14     3009.79     2371.50    593.57 o 
 -16   8  14     5230.71     4733.15    801.11 o 
 -14   8  14      232.06      275.48    200.41 o 
 -12   8  14      652.40      994.35    456.61 o 
 -10   8  14     8456.64     9074.08   1335.48 o 
  -8   8  14     5252.54     5192.66   1046.62 o 
  -6   8  14       43.47      308.43    137.44 o 
  -4   8  14     6497.21     5386.48   1001.47 o 
  -2   8  14    11431.63    11751.16   1580.76 o 
   0   8  14      142.74      284.21    157.17 o 
   2   8  14       43.29      202.10    146.82 o 
   4   8  14     3910.34     4231.03    945.71 o 
   6   8  14     3894.97     4003.56   1033.90 o 
   8   8  14      266.31      248.83    271.28 o 
  10   8  14     4526.75     5457.97   1688.88 o 
  12   8  14     1466.60     1837.54    719.88 o 
  14   8  14      583.33      144.26    320.63 o 
 -11   9  14     2338.31     1867.93    480.01 o 
  -9   9  14       42.97      175.52    192.07 o 
  -7   9  14       45.92       97.30    147.68 o 
  -5   9  14     7240.76     7295.87   1341.61 o 
  -3   9  14     2060.83     2153.47    536.44 o 
  -1   9  14    10489.60     9667.39   1967.68 o 
   1   9  14     2825.72     3365.75    917.34 o 
   3   9  14     7631.05     8038.31   1398.79 o 
   5   9  14        7.44      128.13    219.71 o 
   7   9  14    12492.86    15106.93   4462.87 o 
 -29   1  15       96.01      112.68    188.18 o 
 -27   1  15      294.21      498.33   1192.52 o 
 -25   1  15     5672.29     5320.14   1066.98 o 
 -23   1  15     2165.90     2224.76    591.21 o 
 -21   1  15      585.64      669.45    413.15 o 
 -19   1  15     6348.27     5954.00   1286.41 o 
 -17   1  15    11275.54    11159.83   1806.66 o 
 -15   1  15     1708.02     1946.61    461.96 o 
 -13   1  15     1565.64     1900.67    374.23 o 
 -11   1  15     5735.11     6112.20    591.43 o 
  -9   1  15    13041.08    12159.68    969.46 o 
  -7   1  15     7529.46     8276.42    779.18 o 
  -5   1  15     1365.52     1151.22    353.40 o 
  -3   1  15     1986.43     2076.12    471.47 o 
  -1   1  15    13105.92    10117.10    638.20 o 
   1   1  15    12566.78    12673.22    655.93 o 
   3   1  15    14036.53    13488.45    684.81 o 
   5   1  15     5416.58     4783.81    391.64 o 
   7   1  15     2183.86     1443.76    224.60 o 
   9   1  15     9050.22     8449.89    661.31 o 
  11   1  15     1019.49      954.90    106.50 o 
  13   1  15     3763.27     2763.08    476.65 o 
  15   1  15     1374.13      982.04    228.79 o 
  17   1  15      438.81      376.15     72.34 o 
  19   1  15     4721.28     4113.90    884.85 o 
  21   1  15     2281.84     2148.36    597.11 o 
  23   1  15      272.58      211.41    217.08 o 
  25   1  15      617.64      480.23    418.50 o 
 -30   2  15       51.42       94.10    149.53 o 
 -28   2  15     3296.31     3390.00    717.40 o 
 -26   2  15      128.07      281.79    124.99 o 
 -24   2  15      897.37      929.32    322.43 o 
 -22   2  15        2.57     -258.28    240.89 o 
 -20   2  15       46.62      135.65     92.91 o 
 -18   2  15      310.01      487.07    106.83 o 
 -16   2  15     3622.56     3509.53    803.90 o 
 -14   2  15      286.28      466.12     95.18 o 
 -12   2  15      212.12      161.54     85.00 o 
 -10   2  15    12639.01    15273.36   1125.64 o 
  -8   2  15      920.88      968.04    321.00 o 
  -6   2  15     7019.97     5775.74    871.02 o 
  -4   2  15       40.42      262.80    115.03 o 
  -2   2  15    23428.51    19369.82    985.20 o 
   0   2  15     1025.96      852.13    208.98 o 
   2   2  15    22749.73    21072.58   1325.70 o 
   4   2  15       44.39      203.23     77.44 o 
   6   2  15     2191.94     1569.90    381.48 o 
   8   2  15       15.15      188.83     72.26 o 
  10   2  15     4837.97     5444.66    654.03 o 
  12   2  15     2684.21     2345.81    417.27 o 
  14   2  15    15763.37    17656.76   1746.98 o 
  16   2  15      314.79      397.33    112.32 o 
  18   2  15     1448.00      986.69    187.95 o 
  20   2  15      792.87      632.06    271.26 o 
  22   2  15       68.95       20.84     98.81 o 
  24   2  15     2588.94     1223.01    670.52 o 
  26   2  15      115.42      298.82    229.91 o 
 -29   3  15     5444.42     5704.52   1611.35 o 
 -27   3  15      280.93      178.10    141.82 o 
 -25   3  15     1340.89     1614.59    459.36 o 
 -23   3  15     4233.99     3046.74    662.79 o 
 -21   3  15    11509.17    11697.00   2171.31 o 
 -19   3  15     4998.56     4761.48   1079.71 o 
 -17   3  15     2715.83     2158.65    599.31 o 
 -15   3  15      395.14      349.61     97.15 o 
 -13   3  15       22.36      118.74    133.14 o 
 -11   3  15     8482.02     8535.22    938.14 o 
  -9   3  15     7545.35     9311.13    969.10 o 
  -7   3  15      180.78       87.22    111.69 o 
  -5   3  15     5230.64     4816.37    309.86 o 
  -3   3  15    18136.15    18384.28   1240.83 o 
  -1   3  15      597.77      511.48     79.60 o 
   1   3  15     9625.20    11207.85    357.99 o 
   3   3  15      265.04      124.56     85.18 o 
   5   3  15      837.08      618.40     73.94 o 
   7   3  15     9384.04     8337.62    842.91 o 
   9   3  15     4038.84     3446.23    853.09 o 
  11   3  15       90.04      152.08     55.58 o 
  13   3  15     4644.94     4300.59    752.46 o 
  15   3  15    11531.36    11825.33   1856.05 o 
  17   3  15      613.15      443.00    206.59 o 
  19   3  15      112.26      151.61    166.06 o 
  21   3  15    10079.69    11194.04   1540.76 o 
  23   3  15      547.76      377.70    199.61 o 
  25   3  15      244.56      464.43    261.06 o 
 -28   4  15      543.63      281.91    183.36 o 
 -26   4  15     4879.16     4451.48    802.45 o 
 -24   4  15      125.74      290.14    157.81 o 
 -22   4  15      884.32     1493.43    671.35 o 
 -20   4  15    11254.03    11723.98   1569.05 o 
 -18   4  15     2138.34     2147.14    454.98 o 
 -16   4  15      204.30      333.50     80.88 o 
 -14   4  15     1323.07     1636.42    514.15 o 
 -12   4  15      111.83      131.97     61.02 o 
 -10   4  15    11578.24    14449.73   1004.67 o 
  -8   4  15     2456.25     2439.10    544.89 o 
  -6   4  15     3333.82     2722.73    503.38 o 
  -4   4  15       52.71      144.19     81.87 o 
  -2   4  15      814.91      625.73     77.86 o 
   0   4  15    36645.49    34989.68   1363.13 o 
   2   4  15      537.65      576.31     60.78 o 
   4   4  15     1809.03     1944.14    395.83 o 
   6   4  15     6219.03     5417.96   1089.51 o 
   8   4  15     2380.69     1776.40    758.66 o 
  10   4  15    16072.38    16710.05   2000.24 o 
  12   4  15     8823.05     8195.32   1531.54 o 
  14   4  15     2902.96     3259.31    427.28 o 
  16   4  15      261.91      214.72    203.79 o 
  18   4  15       28.17       28.16     96.29 o 
  20   4  15      267.02      159.48    157.19 o 
  22   4  15     5856.32     5712.63   1148.49 o 
  24   4  15      210.53      171.36    140.55 o 
 -25   5  15     3527.34     2600.24    565.04 o 
 -23   5  15     1362.20      517.38    429.83 o 
 -21   5  15     2074.19     1786.66    448.92 o 
 -19   5  15       51.00      -12.28     96.65 o 
 -17   5  15     9706.31    10141.09   1518.78 o 
 -15   5  15    10954.34    13839.26   1498.12 o 
 -13   5  15       45.40      134.93    123.98 o 
 -11   5  15    10091.95    10279.78   1684.72 o 
  -9   5  15     8443.82     8572.19   1574.84 o 
  -7   5  15     4037.27     3771.21   1055.49 o 
  -5   5  15    10360.69    10461.30   2034.77 o 
  -3   5  15    23020.43    23187.21   1115.36 o 
  -1   5  15      671.44      793.58    226.38 o 
   1   5  15      937.54     1038.19    193.14 o 
   3   5  15    26882.64    27956.32   1192.96 o 
   5   5  15     6597.05     6488.58    665.66 o 
   7   5  15       17.21      100.31     55.36 o 
   9   5  15       20.43      129.69     70.73 o 
  11   5  15     3817.58     3139.01    402.69 o 
  13   5  15     9519.82    11766.17   1634.16 o 
  15   5  15      181.02      342.00    222.33 o 
  17   5  15       51.53      234.69    160.61 o 
  19   5  15      351.09      371.84    170.99 o 
  21   5  15     2141.23     2048.02    638.74 o 
 -24   6  15     1372.63      824.12    623.07 o 
 -22   6  15      887.97      646.39    241.59 o 
 -20   6  15      508.36      643.41    135.21 o 
 -18   6  15    14065.19    13281.90   1690.90 o 
 -16   6  15     4036.71     5002.74    855.55 o 
 -14   6  15      381.46      489.35    227.50 o 
 -12   6  15       61.95      139.90    135.47 o 
 -10   6  15    10919.89    13532.31   1566.11 o 
  -8   6  15      305.15      290.76    175.48 o 
  -6   6  15      420.84      451.67    100.13 o 
  -4   6  15      829.09      827.72    136.24 o 
  -2   6  15    27499.55    27980.02   1905.02 o 
   0   6  15     1268.93     1493.15    234.49 o 
   2   6  15      167.71      206.01     71.67 o 
   4   6  15      495.10      712.37     98.08 o 
   6   6  15    11601.48    10222.48   1646.65 o 
   8   6  15     5193.96     3826.11    505.08 o 
  10   6  15     6654.22     5407.83   1191.18 o 
  12   6  15      703.90      931.73    436.02 o 
  14   6  15      217.76      132.76    143.39 o 
  16   6  15     6750.85     5998.73   1240.02 o 
  18   6  15     3571.97     3763.57    934.56 o 
  20   6  15     1117.66     1184.38    454.08 o 
 -21   7  15      108.96      205.12    155.32 o 
 -19   7  15     3186.00     2662.07    585.94 o 
 -17   7  15     7586.20     7699.57   1548.18 o 
 -15   7  15      284.11      393.02    162.70 o 
 -13   7  15     1213.92     1444.59    535.81 o 
 -11   7  15      779.77      896.71    333.11 o 
  -9   7  15    13862.28    15383.05   1641.71 o 
  -7   7  15     3489.39     2947.23    783.23 o 
  -5   7  15      324.51      571.93    252.97 o 
  -3   7  15    19437.77    19244.33   1813.97 o 
  -1   7  15     3811.36     3689.98    918.67 o 
   1   7  15    16543.24    18106.98   1702.46 o 
   3   7  15        6.53      -64.63    168.91 o 
   5   7  15     8324.29     9019.60   1345.68 o 
   7   7  15     2045.16     2115.71    533.84 o 
   9   7  15     1121.69      867.63    351.49 o 
  11   7  15      307.34      383.82    299.55 o 
  13   7  15     1435.69     1176.51    693.51 o 
  15   7  15      472.35      421.01    300.25 o 
  17   7  15      231.16      429.28    299.20 o 
 -16   8  15      145.75      401.73    193.34 o 
 -14   8  15      216.42      358.27    172.15 o 
 -12   8  15     2374.12     1895.27    487.51 o 
 -10   8  15      214.23      334.26    200.22 o 
  -8   8  15     1185.18      896.50    355.71 o 
  -6   8  15      152.01      574.80    149.09 o 
  -4   8  15     2731.00     2705.53    751.58 o 
  -2   8  15      167.57      484.84    177.30 o 
   0   8  15     2224.69     1735.28    532.10 o 
   2   8  15      102.40      104.93    136.82 o 
   4   8  15     1744.66     1593.67    582.13 o 
   6   8  15     1660.05     1860.81    717.20 o 
   8   8  15      711.89      769.35    408.42 o 
  10   8  15       25.70      -90.30    326.76 o 
  12   8  15     1471.41     1110.05    574.70 o 
 -11   9  15     2773.57     2583.88    719.12 o 
  -9   9  15      237.92      210.33    196.32 o 
  -7   9  15     5537.52     5066.14   1029.42 o 
  -5   9  15       37.02      127.00    175.03 o 
  -3   9  15     3371.86     3379.18    787.15 o 
  -1   9  15      176.23      400.77    186.47 o 
   1   9  15     1891.09     2027.29    568.43 o 
   3   9  15      796.32     1056.96    385.27 o 
   5   9  15     6267.27     5310.99   1418.79 o 
   7   9  15     6713.93     7830.77   2478.35 o 
 -30   0  16      809.91      815.29    454.65 o 
 -28   0  16     7085.69     7989.19   2458.12 o 
 -26   0  16    13461.11    14329.86   4477.90 o 
 -24   0  16     1482.68     1788.64    660.91 o 
 -22   0  16     4146.85     4650.91   1522.78 o 
 -20   0  16    10193.47    12492.02   2638.33 o 
 -18   0  16    31933.42    33000.52   2392.23 o 
 -16   0  16     2801.21     3970.28   1336.93 o 
 -14   0  16    24980.75    27763.94   1733.09 o 
 -12   0  16    40162.08    40152.59   2218.53 o 
 -10   0  16    84040.87    91966.41   4693.69 o 
  -8   0  16      226.41      526.99    280.77 o 
  -6   0  16     1072.97     1499.42    584.92 o 
  -4   0  16    10360.64    10679.25   1233.83 o 
  -2   0  16     9108.90     8676.13    812.15 o 
   0   0  16     7766.44     9182.07    841.73 o 
   2   0  16     1615.53     1242.16    395.41 o 
   4   0  16      535.39     1141.12    409.41 o 
   6   0  16    44145.28    38700.75   7978.25 o 
   8   0  16     7928.65     8175.04    913.74 o 
  10   0  16      957.41     1077.77    145.35 o 
  12   0  16     4147.45     3848.19    686.08 o 
  14   0  16      368.44      266.77    113.38 o 
  16   0  16    20426.64    22426.94   1610.63 o 
  18   0  16     5378.86     5432.55   1376.05 o 
  20   0  16     6317.43     6014.30   1764.04 o 
  22   0  16     3930.80     3894.49   2083.86 o 
  24   0  16     3301.65     3275.65   1582.26 o 
  26   0  16       71.51      349.18    381.29 o 
 -29   1  16     1382.29      548.85    237.70 o 
 -27   1  16     1217.37     1695.28    594.22 o 
 -25   1  16    23556.39    27460.12   3846.92 o 
 -23   1  16     4070.53     4624.61   1401.27 o 
 -21   1  16      101.19      162.48    166.24 o 
 -19   1  16     1866.03     1725.00    560.41 o 
 -17   1  16    60390.69    68006.03   2518.35 o 
 -15   1  16     2792.43     2387.48    556.30 o 
 -13   1  16     9127.99    10875.47    940.88 o 
 -11   1  16     6349.43     6164.54    594.78 o 
  -9   1  16    16286.29    18691.29   1329.45 o 
  -7   1  16     1529.24     1505.70    537.82 o 
  -5   1  16    61132.68    71367.02   1866.02 o 
  -3   1  16     3314.19     3386.80    408.31 o 
  -1   1  16     9046.73     8855.03    549.44 o 
   1   1  16    16820.68    14756.23    663.54 o 
   3   1  16    35403.73    36351.48   1118.83 o 
   5   1  16     7133.44     5852.94    455.60 o 
   7   1  16    10352.64    11021.09    718.49 o 
   9   1  16     8457.84     8614.35    675.78 o 
  11   1  16    31972.74    29994.85   2981.17 o 
  13   1  16    10487.50    13391.63   1575.92 o 
  15   1  16     7007.32     8011.06   1177.18 o 
  17   1  16     4476.28     3675.86    704.28 o 
  19   1  16     6664.75     7680.34   1411.66 o 
  21   1  16    12992.57    16349.38   3245.25 o 
  23   1  16     2548.26     3134.88   1115.68 o 
  25   1  16      763.20      397.93    248.26 o 
 -30   2  16       97.92      133.79    139.12 o 
 -28   2  16     5578.38     5732.86   1045.99 o 
 -26   2  16        8.94       32.40    162.93 o 
 -24   2  16     1137.13      709.91    352.25 o 
 -22   2  16     8147.93     8695.82   1795.30 o 
 -20   2  16     8997.27    12156.68   2213.71 o 
 -18   2  16     1078.93     1006.27    258.39 o 
 -16   2  16     1568.01     1743.18    318.37 o 
 -14   2  16    37662.84    42372.25   1471.92 o 
 -12   2  16    34079.55    38968.27   1599.37 o 
 -10   2  16     2199.30     2136.17    500.52 o 
  -8   2  16      786.91      439.25    127.34 o 
  -6   2  16    59284.48    59791.53   2458.04 o 
  -4   2  16    27759.33    29224.07   1078.67 o 
  -2   2  16   105305.23   107326.83   4342.43 o 
   0   2  16    21164.13    26290.37   1426.23 o 
   2   2  16       16.91       71.97     68.29 o 
   4   2  16     1940.40     1151.42    322.12 o 
   6   2  16   146765.61   156498.45  22343.28 o 
   8   2  16     2646.83     2366.06    392.83 o 
  10   2  16     3249.13     3300.99    365.25 o 
  12   2  16        8.38       54.34     52.14 o 
  14   2  16    29436.80    29070.84   4448.85 o 
  16   2  16      762.63      856.71     93.55 o 
  18   2  16    16473.67    21360.97   2557.53 o 
  20   2  16      756.26      582.99    244.16 o 
  22   2  16     2925.14     2991.86    931.66 o 
  24   2  16       32.23      148.12    172.96 o 
 -29   3  16      224.86       80.10    154.68 o 
 -27   3  16     1119.54      648.15    240.92 o 
 -25   3  16     3960.82     3903.05    838.43 o 
 -23   3  16       73.72      162.39    376.73 o 
 -21   3  16      244.11      350.91    213.79 o 
 -19   3  16     3249.94     2800.98    342.93 o 
 -17   3  16    59405.78    66147.09   4563.17 o 
 -15   3  16     5584.77     6070.78   1134.54 o 
 -13   3  16      161.43      253.69     75.71 o 
 -11   3  16     5046.28     4679.59    803.93 o 
  -9   3  16    84439.96    96643.12  13841.14 o 
  -7   3  16    12658.20    14413.71   1140.30 o 
  -5   3  16    23620.33    23759.98    983.53 o 
  -3   3  16     7409.30     7695.87    737.54 o 
  -1   3  16    39087.02    37327.72   2813.58 o 
   1   3  16    12940.61    11985.35    801.27 o 
   3   3  16    21011.04    21643.39    891.18 o 
   5   3  16       65.14      120.94     38.60 o 
   7   3  16     3417.10     3849.87   1061.33 o 
   9   3  16    11075.06    11489.37   1635.12 o 
  11   3  16    12025.15     9705.88   1755.30 o 
  13   3  16       52.90      108.05     72.95 o 
  15   3  16     5920.82     5712.68   1302.48 o 
  17   3  16     6056.91     6976.39   1463.60 o 
  19   3  16      136.42      260.08     95.81 o 
  21   3  16     2883.94     1343.56    913.41 o 
  23   3  16     2732.17     2125.83    564.47 o 
 -28   4  16     5596.49     4175.16    958.28 o 
 -26   4  16        1.35      255.11    217.69 o 
 -24   4  16     2090.81     1458.11    508.74 o 
 -22   4  16     5571.14     5304.93   1106.31 o 
 -20   4  16    12411.49    11542.77   1351.18 o 
 -18   4  16      620.41      675.76     91.59 o 
 -16   4  16     8878.81     9517.81   1396.76 o 
 -14   4  16     1884.00     2087.87    578.19 o 
 -12   4  16     4378.57     3976.22    853.83 o 
 -10   4  16     3835.56     4362.99   1052.36 o 
  -8   4  16    20921.26    23704.75    936.04 o 
  -6   4  16     2710.19     2676.46    503.97 o 
  -4   4  16     2717.65     2637.07    485.57 o 
  -2   4  16     2820.96     2511.23    540.09 o 
   0   4  16      475.53      477.11     60.27 o 
   2   4  16     4619.88     4167.65    632.69 o 
   4   4  16     1492.90     1254.16    201.84 o 
   6   4  16    27519.64    25251.44   2380.39 o 
   8   4  16      223.44      238.00     70.01 o 
  10   4  16      374.19      516.61    112.13 o 
  12   4  16     1267.72     1497.92    227.55 o 
  14   4  16    14624.86    18972.56   1671.38 o 
  16   4  16       49.95      203.97    121.84 o 
  18   4  16     4384.73     4549.26    917.93 o 
  20   4  16       12.51       67.05    170.40 o 
  22   4  16     6940.80     7818.15   1538.88 o 
 -25   5  16    16580.79    15734.22   2449.72 o 
 -23   5  16      927.21      688.98    263.23 o 
 -21   5  16     1029.87     1215.13    376.20 o 
 -19   5  16      968.40      528.04    259.97 o 
 -17   5  16    16493.19    16284.67   1454.50 o 
 -15   5  16     1145.00      970.70    160.85 o 
 -13   5  16     4181.12     4096.63    725.72 o 
 -11   5  16      759.51      884.79    115.88 o 
  -9   5  16    10016.49    10434.43   2051.21 o 
  -7   5  16     1261.89     1494.54    533.54 o 
  -5   5  16    19070.87    20989.82   1434.41 o 
  -3   5  16    12296.69    11592.19   2289.89 o 
  -1   5  16     9584.68     8993.35   1777.96 o 
   1   5  16     5427.94     5351.57    945.54 o 
   3   5  16    11201.32     9975.03   1517.16 o 
   5   5  16     1684.31     1801.11    472.55 o 
   7   5  16      193.47      226.36     43.42 o 
   9   5  16    24050.39    26709.48   3005.65 o 
  11   5  16    10299.06    11033.86   1274.26 o 
  13   5  16     1023.49      785.35    386.24 o 
  15   5  16      282.42      328.18     90.45 o 
  17   5  16     9579.87    11572.71   1695.02 o 
  19   5  16     2593.44     2156.92    643.08 o 
  21   5  16     2033.53     2398.51    585.46 o 
 -24   6  16     5355.17     4141.60   1181.89 o 
 -22   6  16     5206.30     4251.61    747.53 o 
 -20   6  16     4662.93     4086.93    782.03 o 
 -18   6  16      516.81      430.08    182.61 o 
 -16   6  16       76.38      128.66     84.75 o 
 -14   6  16    17590.29    18762.79   1519.41 o 
 -12   6  16     3325.66     3332.82    758.59 o 
 -10   6  16    15098.36    16721.64   1518.51 o 
  -8   6  16     3441.07     3556.78    525.99 o 
  -6   6  16     8550.19    10787.41   1762.95 o 
  -4   6  16     3173.39     3412.61    781.65 o 
  -2   6  16    22974.64    23348.44   1565.72 o 
   0   6  16     4875.19     5236.09   1270.11 o 
   2   6  16      870.79      779.18    108.36 o 
   4   6  16        7.98      227.79    123.27 o 
   6   6  16     6362.55     6775.74   1239.42 o 
   8   6  16       38.58      105.11     91.90 o 
  10   6  16       54.31      241.02     68.92 o 
  12   6  16     4769.04     4621.39   1095.81 o 
  14   6  16     1398.03     1100.25    397.64 o 
  16   6  16     1125.46     1385.77    499.22 o 
  18   6  16       31.98      100.82    173.61 o 
 -21   7  16     1818.05     1117.19    343.31 o 
 -19   7  16      706.93      428.86    214.93 o 
 -17   7  16       94.10       22.18    160.24 o 
 -15   7  16      185.28      331.32    159.82 o 
 -13   7  16     1479.40     1656.45    458.07 o 
 -11   7  16     6440.60     8286.08   1414.45 o 
  -9   7  16     3059.70     3236.85    699.03 o 
  -7   7  16       77.34      291.45    112.62 o 
  -5   7  16     5282.94     5255.59   1314.13 o 
  -3   7  16     4139.71     3730.38    922.59 o 
  -1   7  16    18545.15    23180.86   2289.94 o 
   1   7  16      710.46      855.69    289.70 o 
   3   7  16     8078.02     9185.57   1435.44 o 
   5   7  16     2015.22     2279.55    540.97 o 
   7   7  16      113.19       99.94    152.88 o 
   9   7  16     6020.57     6950.67   1654.10 o 
  11   7  16     6963.69     8780.37   2212.28 o 
  13   7  16     9620.19    14340.26   4254.13 o 
  15   7  16     3920.14     4445.38   1312.73 o 
 -16   8  16      316.27      254.79    169.50 o 
 -14   8  16     5946.00     6724.90   1171.31 o 
 -12   8  16      477.72      757.46    272.77 o 
 -10   8  16      860.97      773.56    273.65 o 
  -8   8  16     3463.94     2945.90    918.17 o 
  -6   8  16     1392.35     1008.93    311.39 o 
  -4   8  16      875.05      669.01    272.11 o 
  -2   8  16     4594.22     5123.27   1119.19 o 
   0   8  16     3136.88     3952.91    921.05 o 
   2   8  16     1917.52     1017.73    363.53 o 
   4   8  16       19.15       49.41    127.46 o 
   6   8  16     2420.82     1643.20    702.08 o 
   8   8  16     1391.05     1524.28    751.67 o 
  10   8  16       40.76      325.17    289.14 o 
  12   8  16     4592.33     5810.55   2050.45 o 
  -9   9  16      664.45      676.41    287.85 o 
  -7   9  16      503.25      296.04    221.08 o 
  -5   9  16     2003.03     1652.30    490.25 o 
  -3   9  16     2547.28     2727.50    682.04 o 
  -1   9  16       52.13      169.59    136.69 o 
   1   9  16     1515.62     1142.14    433.06 o 
   3   9  16      286.69      171.41    177.78 o 
   5   9  16     1256.79     1293.75    551.82 o 
 -29   1  17     3476.42     2682.57    723.50 o 
 -27   1  17      758.19      701.37    223.18 o 
 -25   1  17       23.17      353.99   1680.76 o 
 -23   1  17      376.14      182.75    191.11 o 
 -21   1  17        2.44      -20.00    183.78 o 
 -19   1  17      435.45      377.62    116.06 o 
 -17   1  17     1009.67      848.48    241.82 o 
 -15   1  17    10222.90    11986.74   1769.95 o 
 -13   1  17     5189.47     3802.28    664.94 o 
 -11   1  17     7864.04     6709.92    888.93 o 
  -9   1  17     6138.44     6734.99    762.88 o 
  -7   1  17     3364.08     3405.75    670.48 o 
  -5   1  17     3067.83     2484.63    475.71 o 
  -3   1  17    15033.64    13738.19   1019.11 o 
  -1   1  17    11781.81    11728.96    555.06 o 
   1   1  17    43632.56    48285.33   1683.46 o 
   3   1  17     8284.98     8352.41    649.43 o 
   5   1  17       10.39       50.77     53.10 o 
   7   1  17     1706.72      924.59    182.46 o 
   9   1  17    32395.65    31996.68   1063.45 o 
  11   1  17      436.30      403.32     66.55 o 
  13   1  17     2041.03     1621.49    386.45 o 
  15   1  17     3377.65     3538.33    817.14 o 
  17   1  17        2.79       42.58     99.23 o 
  19   1  17      371.86      344.62     96.34 o 
  21   1  17     8290.09     9464.34   1591.93 o 
  23   1  17      308.52      438.41    345.63 o 
  25   1  17     5408.06     6257.48   1960.52 o 
 -28   2  17     1351.90     1528.21    427.07 o 
 -26   2  17      874.07      687.84    228.43 o 
 -24   2  17      648.16      482.84    173.50 o 
 -22   2  17       12.95      185.83    127.41 o 
 -20   2  17      314.43      125.17    166.12 o 
 -18   2  17     3060.91     2570.96    566.56 o 
 -16   2  17     1538.29     1219.90    354.73 o 
 -14   2  17     5937.46     4914.56   1158.38 o 
 -12   2  17      206.48      155.62     72.93 o 
 -10   2  17     4282.88     5585.01    826.20 o 
  -8   2  17     4102.32     4699.25    691.22 o 
  -6   2  17     4855.00     3848.63    935.94 o 
  -4   2  17     6372.58     7720.31    943.34 o 
  -2   2  17     2354.27     1688.87    386.89 o 
   0   2  17      191.84      294.59    119.65 o 
   2   2  17    15594.40    15918.76   1128.12 o 
   4   2  17    23965.32    24204.05   1920.04 o 
   6   2  17        5.43      249.09    205.74 o 
   8   2  17     4095.11     3480.22    757.33 o 
  10   2  17     6904.75     6265.66    887.87 o 
  12   2  17     2870.40     2487.19    416.52 o 
  14   2  17      104.22      123.49     61.47 o 
  16   2  17      551.02      447.31    110.08 o 
  18   2  17     1641.72     1298.62    486.35 o 
  20   2  17      169.39      106.62     84.65 o 
  22   2  17     1344.18      934.52    426.44 o 
  24   2  17      971.46      881.89    400.39 o 
 -27   3  17     1323.07     1488.40    405.75 o 
 -25   3  17     1320.19     1135.74    487.59 o 
 -23   3  17     2897.39     2453.53    693.43 o 
 -21   3  17     4810.09     4347.55   1103.77 o 
 -19   3  17     6972.25     8765.07   1304.91 o 
 -17   3  17     4246.19     1486.48    806.87 o 
 -15   3  17     1226.61     1658.24    459.40 o 
 -13   3  17     2936.01     2674.40    594.13 o 
 -11   3  17    29184.56    32289.33   1318.01 o 
  -9   3  17     2677.09     2206.81    530.57 o 
  -7   3  17     9972.83    10090.27    825.67 o 
  -5   3  17     1724.64     1307.56    330.86 o 
  -3   3  17     6088.21     5761.27    749.78 o 
  -1   3  17      271.06      238.95     50.61 o 
   1   3  17     8175.58     8471.98    737.09 o 
   3   3  17      740.47      706.06     81.52 o 
   5   3  17     4147.24     3908.40   1005.43 o 
   7   3  17     6958.57     7393.10   1700.09 o 
   9   3  17      870.27      761.99    248.43 o 
  11   3  17     3621.00     2838.72    604.90 o 
  13   3  17     7406.99     7834.83   1478.82 o 
  15   3  17     1220.08     1274.46    250.20 o 
  17   3  17     1579.13     1375.40    528.17 o 
  19   3  17      453.70      304.57    118.77 o 
  21   3  17      146.14      157.78    167.10 o 
  23   3  17     2432.92     2007.54    955.96 o 
 -26   4  17     2311.97     1589.88    525.05 o 
 -24   4  17      242.60      283.84    139.76 o 
 -22   4  17      118.42      335.15    127.34 o 
 -20   4  17    28309.49    23297.04   4431.31 o 
 -18   4  17    10392.06    11754.75   1546.11 o 
 -16   4  17      509.54      533.73    113.13 o 
 -14   4  17       65.41       54.83    162.13 o 
 -12   4  17     7174.52     8106.82   1032.96 o 
 -10   4  17    14339.02    15689.56   1170.54 o 
  -8   4  17      417.62      415.68     88.88 o 
  -6   4  17     7481.08     6676.50   1250.74 o 
  -4   4  17     1690.54     1217.74    185.09 o 
  -2   4  17     1295.24     1337.30    207.25 o 
   0   4  17     9054.45     7820.50   1171.93 o 
   2   4  17     1072.06      934.16    107.61 o 
   4   4  17      227.94      210.42     60.22 o 
   6   4  17      715.84      551.21     87.86 o 
   8   4  17      335.68      515.66    118.57 o 
  10   4  17     5192.99     5550.05   1356.92 o 
  12   4  17     4346.81     3689.91    830.94 o 
  14   4  17       20.71      -22.39    149.32 o 
  16   4  17     2407.99     2869.96    651.06 o 
  18   4  17      307.26      268.73    159.07 o 
  20   4  17       35.08      190.88    155.20 o 
  22   4  17     1106.67      922.96    347.34 o 
 -25   5  17       43.91      -75.50    187.27 o 
 -23   5  17      901.29      599.06    198.59 o 
 -21   5  17     3157.37     2417.82    634.04 o 
 -19   5  17      571.24      677.59    130.25 o 
 -17   5  17      731.06      593.29    217.33 o 
 -15   5  17     1845.36     1508.42    292.92 o 
 -13   5  17      292.81      347.61     87.00 o 
 -11   5  17     2693.27     2449.11    510.48 o 
  -9   5  17     4473.01     5658.75   1499.43 o 
  -7   5  17     3045.60     2353.82    643.50 o 
  -5   5  17    10098.51    11409.05   2356.91 o 
  -3   5  17    12493.29    13261.35   2592.28 o 
  -1   5  17      596.45      166.29    136.01 o 
   1   5  17     4131.23     4372.17    904.61 o 
   3   5  17    64139.48    66078.76   4469.00 o 
   5   5  17    11332.15    10978.25   1988.09 o 
   7   5  17     8791.06     7856.28   1432.26 o 
   9   5  17     2123.73     3157.33    409.70 o 
  11   5  17     2660.58     2017.18    463.51 o 
  13   5  17      478.12      652.04    310.32 o 
  15   5  17      636.25      421.08    134.43 o 
  17   5  17      124.29      112.45    155.58 o 
  19   5  17      526.18      206.93    163.04 o 
  21   5  17     1440.82     1181.35    441.32 o 
 -22   6  17    11307.89     9544.13   1736.26 o 
 -20   6  17     3512.72     3443.09    705.66 o 
 -18   6  17       25.73       23.94    156.01 o 
 -16   6  17     4273.87     4094.07    901.17 o 
 -14   6  17     5642.56     6102.14   1009.93 o 
 -12   6  17     5589.39     5270.23   1089.24 o 
 -10   6  17     3984.61     3175.23    740.87 o 
  -8   6  17    11507.24    13644.02   1669.35 o 
  -6   6  17      442.54      550.47    151.58 o 
  -4   6  17     4872.07     5714.60   1235.83 o 
  -2   6  17      969.94      927.07    271.13 o 
   0   6  17     2883.34     3607.49    386.71 o 
   2   6  17     8297.57     8175.48   1348.80 o 
   4   6  17     8107.12     8894.50   1505.65 o 
   6   6  17    10779.71    11548.73   1510.45 o 
   8   6  17     3076.20     2458.40    592.64 o 
  10   6  17       12.69        2.72     77.22 o 
  12   6  17     2625.18     3155.96    901.24 o 
  14   6  17     1773.28     1068.62    661.60 o 
  16   6  17      179.91      253.43    214.05 o 
  18   6  17     5430.86     4611.79   1212.88 o 
 -19   7  17     2072.95     2090.71    543.14 o 
 -17   7  17     5719.31     5452.39   1100.48 o 
 -15   7  17     1128.21      881.32    349.56 o 
 -13   7  17     1124.61      933.12    278.65 o 
 -11   7  17     7488.65     7686.58   1261.68 o 
  -9   7  17     8062.04     9459.49   1424.20 o 
  -7   7  17      142.50      304.67    128.89 o 
  -5   7  17      412.37      516.66    161.56 o 
  -3   7  17     1951.85     2730.04    618.10 o 
  -1   7  17      833.06      999.56    397.84 o 
   1   7  17     3140.53     3537.59    716.69 o 
   3   7  17     2257.65     2229.09    525.24 o 
   5   7  17      289.90      578.43    137.00 o 
   7   7  17     2688.39     2673.74    862.28 o 
   9   7  17      369.96      927.58    398.13 o 
  11   7  17      128.28      276.91    292.26 o 
  13   7  17       87.58      623.97    461.20 o 
  15   7  17       75.39       89.26    280.75 o 
 -16   8  17     2797.37     2472.33    522.74 o 
 -14   8  17     1027.26      904.12    359.26 o 
 -12   8  17     2149.13     2106.21    501.04 o 
 -10   8  17     4091.96     3834.06    710.40 o 
  -8   8  17      174.08      386.03    217.19 o 
  -6   8  17     3417.29     4173.87   1010.47 o 
  -4   8  17     9284.23    11365.44   1992.79 o 
  -2   8  17      656.79      852.53    192.09 o 
   0   8  17     1665.45     1907.97    673.75 o 
   2   8  17     8500.53    10173.29   1819.53 o 
   4   8  17     7815.98     7601.92   1725.59 o 
   6   8  17      317.95      320.83    183.05 o 
   8   8  17      269.43      507.40    437.38 o 
  10   8  17      870.96     1259.52    710.12 o 
  -7   9  17      811.90      538.23    247.25 o 
  -5   9  17      631.55      666.39    302.31 o 
  -3   9  17     7105.54     6274.42   1480.04 o 
  -1   9  17     1677.04     1375.74    513.35 o 
   1   9  17      196.65      248.03    320.29 o 
   3   9  17     4155.22     2981.06    903.15 o 
 -30   0  18       31.31      479.21    338.68 o 
 -28   0  18      713.86      463.39    316.09 o 
 -24   0  18     1881.94     1174.72    638.25 o 
 -22   0  18       62.80       51.30    167.11 o 
 -20   0  18     1261.64      565.96    185.92 o 
 -18   0  18    28516.88    33779.25   2899.23 o 
 -16   0  18    11370.13    14395.66   3379.41 o 
 -14   0  18    19553.35    24083.53   1319.51 o 
 -12   0  18      307.88      380.48    110.93 o 
 -10   0  18    35230.03    37831.44   2324.18 o 
  -8   0  18    58801.29    64376.34   3240.34 o 
  -6   0  18    18216.66    17758.43   1856.25 o 
  -4   0  18    15960.07    17111.87   1861.67 o 
  -2   0  18     5932.17     6042.51   1102.82 o 
   0   0  18    40209.50    46922.48   1880.51 o 
   2   0  18    70455.32    82722.53   3280.40 o 
   4   0  18     5212.19     4622.63    762.69 o 
   6   0  18    18907.21    19077.29   1171.39 o 
   8   0  18     5942.16     4843.56   1110.82 o 
  10   0  18    18900.87    18786.97    916.05 o 
  12   0  18    11030.35    11572.05   1840.23 o 
  14   0  18    16673.31    20080.12   1418.40 o 
  16   0  18      622.81      528.62    197.68 o 
  18   0  18       58.32      106.23    246.72 o 
  20   0  18     4601.35     5368.42   1250.94 o 
  22   0  18     2571.23     3199.70   1548.62 o 
  24   0  18     2218.84     1896.27   1173.95 o 
 -29   1  18     3245.27     2506.31    712.63 o 
 -27   1  18      317.28      277.40    202.27 o 
 -25   1  18     1290.27      607.87    347.13 o 
 -23   1  18     1593.45     2569.52    681.61 o 
 -21   1  18    15369.71    18278.37   1557.48 o 
 -19   1  18      459.03      358.81    101.51 o 
 -17   1  18     3261.81     4682.45   1041.45 o 
 -15   1  18     9833.69     9891.06   1506.38 o 
 -13   1  18    56058.22    69702.52   2356.43 o 
 -11   1  18    20275.74    21200.11    953.56 o 
  -9   1  18     6684.35     8473.69   1048.43 o 
  -7   1  18    10216.58    10465.56   1157.54 o 
  -5   1  18     3153.56     3236.21    609.06 o 
  -3   1  18   109690.40   123538.09   4160.22 o 
  -1   1  18     3888.46     2585.01    439.36 o 
   1   1  18       67.41      119.94     90.82 o 
   3   1  18      182.37       50.50     55.71 o 
   5   1  18    48971.37    46200.10   4539.86 o 
   7   1  18     1956.79     1073.84    295.45 o 
   9   1  18     9131.62     9420.49   1275.64 o 
  11   1  18      330.72      388.90     72.60 o 
  13   1  18    19680.24    18927.50   2008.11 o 
  15   1  18      252.23      412.69    109.83 o 
  17   1  18     3128.68     3037.78    710.24 o 
  19   1  18      852.60      793.05    321.00 o 
  21   1  18     3501.68     3809.89   1190.67 o 
  23   1  18     1890.38     1980.45    761.82 o 
 -28   2  18      572.84      270.94    148.08 o 
 -26   2  18    20224.35    14369.90   5139.64 o 
 -24   2  18      765.56      576.95    185.73 o 
 -22   2  18     2022.89     2348.75    583.57 o 
 -20   2  18        0.66       86.57    137.49 o 
 -18   2  18     6769.32     6960.04   1461.59 o 
 -16   2  18       43.60      361.84     94.13 o 
 -14   2  18    33296.33    38580.29   1564.38 o 
 -12   2  18      486.10      419.07     94.56 o 
 -10   2  18    10389.48    10094.75    882.91 o 
  -8   2  18     4804.76     4262.43    829.46 o 
  -6   2  18    27339.25    29897.90   1554.26 o 
  -4   2  18      685.03      700.06    256.80 o 
  -2   2  18     5341.10     5428.17    544.17 o 
   0   2  18      135.44      121.11     77.25 o 
   2   2  18     9440.23     8781.00    769.80 o 
   4   2  18      958.79      793.90    123.68 o 
   6   2  18    13715.88    14085.63   1427.37 o 
   8   2  18    12378.47    14053.01   1042.76 o 
  10   2  18    30971.41    32054.13   2969.99 o 
  12   2  18     1237.51     1294.18    177.94 o 
  14   2  18       41.11      -14.20    103.57 o 
  16   2  18     7094.76     8145.74   1508.32 o 
  18   2  18    14664.91    14221.73   1735.96 o 
  20   2  18    19418.63    23971.64   4456.29 o 
  22   2  18       38.76      274.30    207.55 o 
  24   2  18     1333.78     1446.71    763.00 o 
 -27   3  18     1596.49     1720.16    442.77 o 
 -25   3  18        3.51      199.61    149.11 o 
 -23   3  18     6777.89     6714.26   1376.17 o 
 -21   3  18     1541.31      982.25    336.84 o 
 -19   3  18     7601.30     7174.29   1525.85 o 
 -17   3  18     1004.53     1048.28    147.15 o 
 -15   3  18     6925.23     7157.89   1320.83 o 
 -13   3  18     2751.96     2937.01    775.62 o 
 -11   3  18    30003.92    33397.72   1329.06 o 
  -9   3  18     2437.23     2411.49    575.48 o 
  -7   3  18     4683.22     4807.04    681.54 o 
  -5   3  18      773.32      336.54    102.02 o 
  -3   3  18    25685.48    24792.73   2029.14 o 
  -1   3  18      304.23      401.05     57.33 o 
   1   3  18      147.27      135.00     43.27 o 
   3   3  18     2040.85     1632.27    275.12 o 
   5   3  18    17190.05    17238.62   2560.59 o 
   7   3  18       69.03      415.95     78.85 o 
   9   3  18     6964.38     8200.43   1363.90 o 
  11   3  18    15006.95    18941.07   2189.10 o 
  13   3  18     3444.74     3985.89    810.10 o 
  15   3  18      125.35      234.76    120.82 o 
  17   3  18     9831.06    12657.34   1578.62 o 
  19   3  18     1274.14     1724.61    686.85 o 
  21   3  18     2299.16     1904.28    562.81 o 
  23   3  18     2354.30      906.01    862.75 o 
 -26   4  18     7386.88     5863.91   1018.32 o 
 -24   4  18       41.49      277.80    149.99 o 
 -22   4  18       17.94       37.82     93.79 o 
 -20   4  18      826.55      674.98    267.13 o 
 -18   4  18    11621.15    12140.84   1455.52 o 
 -16   4  18      247.54      193.92    132.35 o 
 -14   4  18    23621.20    25805.73   1444.02 o 
 -12   4  18     5031.92     4722.30   1007.07 o 
 -10   4  18    11286.72    11668.84   1897.45 o 
  -8   4  18     3604.75     2934.04    844.98 o 
  -6   4  18    47522.15    43075.29   4485.77 o 
  -4   4  18      421.18      739.72     83.39 o 
  -2   4  18      324.74      277.75     86.51 o 
   0   4  18    14975.56    14951.87    648.18 o 
   2   4  18    47374.21    47556.59   3156.62 o 
   4   4  18     6950.45     8115.80   1237.70 o 
   6   4  18     7996.89     4258.87   1674.52 o 
   8   4  18     4307.58     4784.82   1224.21 o 
  10   4  18     4825.39     5383.26   1389.75 o 
  12   4  18    37067.24    39182.34   4819.31 o 
  14   4  18      140.89       68.12    107.98 o 
  16   4  18      695.47      558.22    183.25 o 
  18   4  18      567.92      780.94    202.92 o 
  20   4  18     6920.89     8405.05   1545.00 o 
  22   4  18       16.86      120.15    127.74 o 
 -25   5  18     1211.38      790.92    277.98 o 
 -23   5  18     5147.03     5048.75    873.92 o 
 -21   5  18     2490.16     1808.25    563.73 o 
 -19   5  18      433.07      439.06    111.19 o 
 -17   5  18     1152.11      909.68    291.57 o 
 -15   5  18    15172.23    17580.81   1345.16 o 
 -13   5  18     3700.99     3077.03    346.64 o 
 -11   5  18    12588.44    13097.85   1748.67 o 
  -9   5  18      137.52       47.46     40.92 o 
  -7   5  18     4393.56     3887.78    811.03 o 
  -5   5  18     1301.25     1026.23    225.48 o 
  -3   5  18    44642.61    48931.58   2855.75 o 
  -1   5  18      373.06      240.25     99.35 o 
   1   5  18     1143.99     1096.82    150.58 o 
   3   5  18     4429.32     5494.15   1341.20 o 
   5   5  18    15507.06    18689.86   1649.70 o 
   7   5  18      723.46     1054.51    202.31 o 
   9   5  18     6862.07     7194.12   1746.80 o 
  11   5  18      511.53      354.52    162.25 o 
  13   5  18     5481.85     6873.31   1408.82 o 
  15   5  18       15.02      191.80    219.66 o 
  17   5  18     7224.77     7770.20   1820.71 o 
  19   5  18     1202.63     1549.37    449.05 o 
 -22   6  18      125.74      345.03    184.28 o 
 -20   6  18       21.52      149.35    144.04 o 
 -18   6  18     4186.06     4497.68    892.63 o 
 -16   6  18       39.10      170.27    111.10 o 
 -14   6  18     2484.86     2418.92    527.16 o 
 -12   6  18     5878.21     5816.19    996.24 o 
 -10   6  18    11890.20    15261.00   1656.73 o 
  -8   6  18     1313.97     1179.58    299.43 o 
  -6   6  18    13234.77    15553.01   1638.86 o 
  -4   6  18      313.44      581.68    163.01 o 
  -2   6  18      467.43      578.86     97.42 o 
   0   6  18    29428.80    34914.43   3365.71 o 
   2   6  18      178.45      116.65    171.90 o 
   4   6  18      405.19      325.43    202.82 o 
   6   6  18     1855.06     1574.98    382.01 o 
   8   6  18     2121.26     1913.16    588.94 o 
  10   6  18      139.17      161.64    136.02 o 
  12   6  18       28.90      176.37    241.03 o 
  14   6  18     4186.67     4454.21   1407.43 o 
  16   6  18      651.70      514.26    368.48 o 
  18   6  18        4.86      140.16    286.18 o 
 -19   7  18     2411.50     2174.38    509.62 o 
 -17   7  18     5254.81     5190.79    946.76 o 
 -15   7  18       59.94      287.77    169.15 o 
 -13   7  18      179.82      168.53    144.19 o 
 -11   7  18      191.46      241.64    155.73 o 
  -9   7  18     1860.49     2017.00    611.17 o 
  -7   7  18      235.08      397.36    153.46 o 
  -5   7  18     4064.57     4272.25    826.50 o 
  -3   7  18      200.51      429.79    145.05 o 
  -1   7  18     3184.76     3180.46    704.71 o 
   1   7  18      825.38      901.02    374.53 o 
   3   7  18     5132.62     5751.53    976.14 o 
   5   7  18     9253.35     8719.54   1499.76 o 
   7   7  18      174.44      204.98    214.30 o 
   9   7  18      820.69      680.39    482.99 o 
  11   7  18     2462.55     2377.01    912.34 o 
  13   7  18     9905.25    12827.77   3398.04 o 
 -14   8  18       50.43      123.93    170.73 o 
 -12   8  18     1302.17     1187.22    425.51 o 
 -10   8  18     3825.99     3801.33    693.34 o 
  -8   8  18      496.31      716.01    300.41 o 
  -6   8  18     2450.00     2923.46    668.34 o 
  -4   8  18      272.11      534.08    239.69 o 
  -2   8  18     4759.84     4028.34    864.72 o 
   0   8  18     2878.35     2709.91    634.40 o 
   2   8  18     5315.33     4445.28   1027.20 o 
   4   8  18     1035.34      917.79    404.33 o 
   6   8  18      257.25      442.72    260.54 o 
   8   8  18     1999.62     2112.18    939.11 o 
  10   8  18      573.19      733.04    440.44 o 
  -3   9  18     7112.77     6826.18   1597.86 o 
 -29   1  19     2459.29     2416.51    589.36 o 
 -27   1  19     2258.09      942.36    591.45 o 
 -25   1  19      569.36      513.55    279.40 o 
 -23   1  19     1860.53     1197.87    458.43 o 
 -21   1  19     7457.81     5896.66   1326.14 o 
 -19   1  19      802.28      868.13    158.37 o 
 -17   1  19     2541.17     1969.95    292.04 o 
 -15   1  19     3854.27     3671.45    918.60 o 
 -13   1  19       14.06      -43.23    113.12 o 
 -11   1  19      100.70      295.44     94.74 o 
  -9   1  19     1773.86     1483.33    482.35 o 
  -7   1  19     2352.12     2132.86    589.77 o 
  -5   1  19      736.01      550.00    112.80 o 
  -3   1  19    22569.88    23502.38   1157.47 o 
  -1   1  19      497.30      403.85     62.78 o 
   1   1  19     4604.89     5390.12    671.09 o 
   3   1  19       45.57       72.67     43.39 o 
   5   1  19     4395.30     3203.36    511.37 o 
   7   1  19     1308.31      963.03    112.60 o 
   9   1  19    31756.19    30835.78   2953.46 o 
  11   1  19      139.25      128.38     53.71 o 
  13   1  19       94.96       97.26    100.10 o 
  15   1  19      511.86      548.06    109.89 o 
  17   1  19       42.46       55.15     52.27 o 
  19   1  19      529.77      447.13    160.76 o 
  21   1  19     2095.94     2165.53    657.94 o 
  23   1  19      437.20      279.60    216.76 o 
 -28   2  19      623.44      489.59    235.30 o 
 -26   2  19      876.31      732.60   1345.71 o 
 -24   2  19      337.87      322.46    170.66 o 
 -22   2  19      351.46      258.93    139.93 o 
 -20   2  19     4538.86     4702.04   1146.27 o 
 -18   2  19        3.71       22.36    175.57 o 
 -16   2  19     2226.36     2008.70    281.25 o 
 -14   2  19     3868.84     3926.44    957.29 o 
 -12   2  19    11592.44    13583.36   1092.82 o 
 -10   2  19     2528.14     3281.60    813.34 o 
  -8   2  19      587.64      728.60    187.86 o 
  -6   2  19    17307.81    17566.48   1424.13 o 
  -4   2  19    10070.98    10124.34   1033.30 o 
  -2   2  19     8399.64     9429.89    805.33 o 
   0   2  19    10709.82    10157.24    814.55 o 
   2   2  19    17732.99    18975.89    940.40 o 
   4   2  19    17725.76    18012.01   1975.89 o 
   6   2  19      203.04      302.49    116.46 o 
   8   2  19     3973.37     4583.78   1119.15 o 
  10   2  19      394.09      286.50     95.79 o 
  12   2  19      851.80      714.82    126.86 o 
  14   2  19     4589.16     3611.80    582.83 o 
  16   2  19     1357.95     1478.31    289.87 o 
  18   2  19       14.79      -40.28    123.00 o 
  20   2  19      198.42      237.07    246.21 o 
  22   2  19     1853.90     1751.31    545.47 o 
 -27   3  19       12.71       93.29    134.78 o 
 -25   3  19      831.08      674.29    273.90 o 
 -23   3  19      833.62      264.56    187.66 o 
 -21   3  19       20.75      194.88    138.95 o 
 -19   3  19     2508.08     2281.14    512.89 o 
 -17   3  19      541.85      581.69    115.79 o 
 -15   3  19      159.26      212.75    106.58 o 
 -13   3  19      835.91      649.88    130.65 o 
 -11   3  19     2494.36     2142.05    663.70 o 
  -9   3  19     3032.48     2817.06    658.32 o 
  -7   3  19     1382.73     1260.48    237.88 o 
  -5   3  19     7417.07     7540.08   1286.97 o 
  -3   3  19      226.46      257.59     93.03 o 
  -1   3  19     5881.78     4868.52    946.02 o 
   1   3  19       13.33       37.90     48.66 o 
   3   3  19     5227.70     5254.89   1164.99 o 
   5   3  19    15504.28    15164.09   1937.11 o 
   7   3  19      496.43      441.75     97.05 o 
   9   3  19     5511.82     5956.92   1463.04 o 
  11   3  19      742.76      744.52    205.00 o 
  13   3  19     2784.35     2066.24    525.06 o 
  15   3  19       18.96       23.70    120.01 o 
  17   3  19      980.35     1405.45    563.95 o 
  19   3  19      842.32      685.46    267.39 o 
  21   3  19     1304.35     1450.36    497.99 o 
 -26   4  19       43.54      141.22    127.20 o 
 -24   4  19      603.20      677.09    226.06 o 
 -22   4  19      699.86      599.75    166.66 o 
 -20   4  19     1259.64      950.76    220.65 o 
 -18   4  19     3710.33     3975.24    723.14 o 
 -16   4  19     1995.78     2650.67    624.48 o 
 -14   4  19      180.28      339.65    136.31 o 
 -12   4  19      934.11      815.32    116.99 o 
 -10   4  19    14010.00    14152.16   2108.55 o 
  -8   4  19      469.19      505.66    132.07 o 
  -6   4  19      925.63      551.22    180.33 o 
  -4   4  19     2445.37     2652.79    771.71 o 
  -2   4  19     5789.75     5818.60   1167.53 o 
   0   4  19      378.55      326.11     46.25 o 
   2   4  19     2263.19     1640.58    439.69 o 
   4   4  19     2790.40     2620.02    713.84 o 
   6   4  19     2204.17     2334.15    695.27 o 
   8   4  19     1235.60     1392.12    220.49 o 
  10   4  19     5783.21     7352.50   1425.34 o 
  12   4  19      129.89      161.25    168.40 o 
  14   4  19     1504.90     1551.42    570.88 o 
  16   4  19     2427.07     2505.93    835.79 o 
  18   4  19     1933.90     2584.69    647.10 o 
  20   4  19      333.84      177.50    227.61 o 
 -23   5  19      176.17      260.75    121.85 o 
 -21   5  19     3351.17     2682.41    561.56 o 
 -19   5  19     3139.37     2912.71    683.80 o 
 -17   5  19       15.03      168.06     81.11 o 
 -15   5  19     1166.82     1005.76    350.84 o 
 -13   5  19     3990.96     5149.33   1136.01 o 
 -11   5  19     6708.29     7086.61   1392.70 o 
  -9   5  19     5190.00     5050.71   1085.33 o 
  -7   5  19     6701.51     7790.30   1635.17 o 
  -5   5  19    26861.30    30393.57   2190.73 o 
  -3   5  19      349.07      406.55     82.87 o 
  -1   5  19     2343.75     2595.45    720.93 o 
   1   5  19     8595.09     9016.75   1676.45 o 
   3   5  19    12880.80    14110.71   2993.99 o 
   5   5  19      265.51      692.77    227.44 o 
   7   5  19     3868.21     4589.21   1610.80 o 
   9   5  19     1216.50     1414.88    376.78 o 
  11   5  19     1134.30     1264.34    346.05 o 
  13   5  19     1495.45     1338.81    506.78 o 
  15   5  19     1177.45      951.98    255.73 o 
  17   5  19      104.47       98.22    154.04 o 
  19   5  19      297.51      170.46    130.70 o 
 -22   6  19     4506.85     3670.49    793.06 o 
 -20   6  19     7893.04     8042.17   1396.04 o 
 -18   6  19       64.04        1.06    157.54 o 
 -16   6  19      140.97      184.58    151.05 o 
 -14   6  19     7773.12     8655.81   1216.36 o 
 -12   6  19    19610.46    24717.00   2758.62 o 
 -10   6  19       55.87      136.67    103.25 o 
  -8   6  19      862.04     1175.17    311.28 o 
  -6   6  19      206.33      240.05    163.88 o 
  -4   6  19     3639.70     4563.70   1104.84 o 
  -2   6  19     1876.27     1962.71    456.01 o 
   0   6  19     4411.38     4296.00   1185.26 o 
   2   6  19       37.14       91.51    122.50 o 
   4   6  19     4766.94     4433.47   1096.28 o 
   6   6  19     3458.43     3305.78    795.55 o 
   8   6  19      548.30      462.48    224.29 o 
  10   6  19      623.01      606.92    377.29 o 
  12   6  19      427.08      210.80    391.23 o 
  14   6  19     3715.84     4049.42   1253.27 o 
  16   6  19      870.69      894.23    487.56 o 
 -17   7  19     2463.92     1783.22    470.71 o 
 -15   7  19      164.64      237.93    160.04 o 
 -13   7  19     2962.39     3848.38    774.50 o 
 -11   7  19      224.64      428.39    153.33 o 
  -9   7  19      217.18      197.33    135.25 o 
  -7   7  19     2329.20     2005.61    608.18 o 
  -5   7  19      578.57      412.85    145.84 o 
  -3   7  19       74.82      137.90     96.66 o 
  -1   7  19       14.96       72.29     86.20 o 
   1   7  19     3182.64     3151.55    829.85 o 
   3   7  19     1387.88     1547.42    533.32 o 
   5   7  19     1615.51     1555.78    698.10 o 
   7   7  19     1495.27     1472.26    680.14 o 
   9   7  19     2200.35     2506.77   1034.64 o 
  11   7  19     2763.57     2384.17   1194.60 o 
  13   7  19      241.55      286.45    264.25 o 
 -12   8  19     4858.35     3863.25    903.19 o 
 -10   8  19     3762.86     3889.95    792.23 o 
  -8   8  19       82.17      126.87    161.98 o 
  -6   8  19     5102.49     5512.26   1062.39 o 
  -4   8  19     3034.22     2962.18    753.04 o 
  -2   8  19    12090.91    12691.05   2507.05 o 
   0   8  19     3615.13     2784.12    654.02 o 
   2   8  19    12714.20    15175.67   2978.52 o 
   4   8  19     2653.67     3065.78    757.43 o 
   6   8  19     6277.64     7544.98   2666.30 o 
   8   8  19      440.25      349.48    290.20 o 
 -28   0  20     2744.98     2622.29    933.57 o 
 -26   0  20     2180.65     1637.54    791.74 o 
 -24   0  20     3636.00     3821.08   2116.99 o 
 -22   0  20     3433.68     2973.51   1004.77 o 
 -20   0  20    21013.85    26558.98   3441.03 o 
 -18   0  20     3250.51     4044.30    695.28 o 
 -16   0  20    49510.84    59063.84   5009.06 o 
 -14   0  20    10588.14    12984.26   3078.15 o 
 -12   0  20    15903.46    17746.46   1005.02 o 
 -10   0  20      138.98      421.74    146.82 o 
  -8   0  20       65.94      445.77    131.64 o 
  -6   0  20     1066.55      806.02    225.20 o 
  -4   0  20    63763.62    74446.50   4572.43 o 
  -2   0  20      465.51      794.09    362.43 o 
   0   0  20      604.52      634.57    182.62 o 
   2   0  20     1403.60     1599.20    405.42 o 
   4   0  20    11881.86    10938.02   1817.56 o 
   6   0  20     2706.72     1451.21    426.23 o 
   8   0  20    22395.18    26223.42   1537.35 o 
  10   0  20    12621.38    12715.43   2031.51 o 
  12   0  20    16615.52    21548.60   1508.06 o 
  14   0  20      297.13      433.46    215.15 o 
  16   0  20    25758.71    24781.13   7887.10 o 
  18   0  20     3284.93     2959.98   1157.91 o 
  20   0  20     1475.32     1082.20   1021.54 o 
  22   0  20      678.40      -33.13    281.38 o 
 -27   1  20     7881.02     6979.55   1445.40 o 
 -25   1  20      658.36      616.74    187.45 o 
 -23   1  20    11244.65    14738.56   2322.96 o 
 -21   1  20      721.28      562.32    220.21 o 
 -19   1  20     5896.59     6289.51   1193.55 o 
 -17   1  20     2970.33     3407.27    904.70 o 
 -15   1  20    17241.97    18238.73   1035.19 o 
 -13   1  20    16924.73    20937.94    993.94 o 
 -11   1  20     3760.33     3892.69    915.54 o 
  -9   1  20      983.63      795.77    220.45 o 
  -7   1  20    21254.20    27396.04   1410.82 o 
  -5   1  20      168.10      203.37    102.69 o 
  -3   1  20      147.07       61.67     67.13 o 
  -1   1  20    14633.12    16159.38    954.81 o 
   1   1  20    24333.58    25496.51   1023.50 o 
   3   1  20     3879.57     3330.18    655.23 o 
   5   1  20     1630.15     1128.78    163.34 o 
   7   1  20    38246.36    40452.90   2508.51 o 
   9   1  20     7051.87     5729.28   1007.39 o 
  11   1  20     9624.82    11241.65   1503.13 o 
  13   1  20      311.22      315.33    100.47 o 
  15   1  20     1073.14     1010.05    288.64 o 
  17   1  20      125.28      119.70     80.01 o 
  19   1  20    18944.69    23430.45   5092.50 o 
  21   1  20      168.97      316.15    186.29 o 
  23   1  20      182.64      -40.73    259.35 o 
 -28   2  20       86.55      -66.36    136.90 o 
 -26   2  20     1842.95      609.84    338.84 o 
 -24   2  20     3566.20     3749.17    984.42 o 
 -22   2  20    11770.27    14555.28   1943.66 o 
 -20   2  20    16953.92    17849.53   2063.06 o 
 -18   2  20     2647.05     2711.51    395.01 o 
 -16   2  20    22661.96    26669.65   1451.80 o 
 -14   2  20    41301.41    50535.77   2301.23 o 
 -12   2  20    29871.10    40084.62   2026.54 o 
 -10   2  20     2762.69     3129.05    730.36 o 
  -8   2  20     3266.97     3952.63   1168.58 o 
  -6   2  20      601.25      738.60    183.29 o 
  -4   2  20    72217.43    78698.63   3965.03 o 
  -2   2  20       16.22       42.03     55.15 o 
   0   2  20    12221.76    12501.17   1823.40 o 
   2   2  20     1179.97      764.28    120.76 o 
   4   2  20     7588.43     4615.07   1033.18 o 
   6   2  20        7.44       68.75     75.05 o 
   8   2  20    28582.78    32569.31   1722.12 o 
  10   2  20       12.42      242.89     69.81 o 
  12   2  20     2691.28     2734.38    425.89 o 
  14   2  20     5524.80     4610.92    945.09 o 
  16   2  20     4741.11     4967.68    870.32 o 
  18   2  20      525.25      643.30    209.99 o 
  20   2  20      210.59       43.15    214.52 o 
  22   2  20     2877.00     2090.94    604.23 o 
 -27   3  20     9830.26     8472.43   2089.65 o 
 -25   3  20      118.25      204.04    175.74 o 
 -23   3  20       44.11      186.22    173.47 o 
 -21   3  20     7069.95     9488.37   1545.61 o 
 -19   3  20    12790.44    14342.36   1392.27 o 
 -17   3  20     2409.35     3373.97    399.27 o 
 -15   3  20     7694.01     8790.78   1267.07 o 
 -13   3  20     3825.26     4149.68    941.42 o 
 -11   3  20     8036.24    10888.93   1930.97 o 
  -9   3  20    47936.67    56652.39   2838.07 o 
  -7   3  20    27372.17    32533.75   1285.24 o 
  -5   3  20      380.65      214.53     81.99 o 
  -3   3  20      976.82     1102.50    146.64 o 
  -1   3  20    26026.48    27878.63   1062.51 o 
   1   3  20    37360.18    41305.23   1536.24 o 
   3   3  20    29255.30    27033.83   1830.35 o 
   5   3  20     4170.27     3555.50    871.27 o 
   7   3  20     2793.24     3805.37   1343.90 o 
   9   3  20     6260.97     6739.69   1580.26 o 
  11   3  20     7565.90     9864.04   1575.73 o 
  13   3  20     6776.55     8413.93   1899.07 o 
  15   3  20     5477.60     6088.30   1215.23 o 
  17   3  20        8.81       57.02    158.55 o 
  19   3  20     3367.48     3219.43   1098.62 o 
  21   3  20     2936.74     1986.90    875.43 o 
 -26   4  20      726.76      770.79    281.94 o 
 -24   4  20      198.46      330.95    170.18 o 
 -22   4  20     3835.05     3909.46   1055.69 o 
 -20   4  20    11604.82    11604.24   1350.05 o 
 -18   4  20     1717.88     1613.47    408.34 o 
 -16   4  20      796.82      781.40    222.32 o 
 -14   4  20     2680.28     2815.86    387.62 o 
 -12   4  20     7952.25     9106.54   1305.23 o 
 -10   4  20     5714.85     5749.06   1197.65 o 
  -8   4  20     1513.77     1681.56    272.18 o 
  -6   4  20     1517.04     1153.70    343.06 o 
  -4   4  20    20439.63    22326.66   1135.27 o 
  -2   4  20    16065.94    18365.32   1009.78 o 
   0   4  20     1884.48     1611.24    313.88 o 
   2   4  20     5589.67     5405.42    966.52 o 
   4   4  20    14901.76    18262.27   1632.33 o 
   6   4  20     1304.91     1515.11    338.87 o 
   8   4  20      133.49      253.16    154.11 o 
  10   4  20     1791.89     1923.33    532.71 o 
  12   4  20    14736.31    20130.53   2689.85 o 
  14   4  20     9663.05    12002.88   1962.09 o 
  16   4  20     3252.22     3917.80   1081.87 o 
  18   4  20      351.97      242.84    166.07 o 
  20   4  20     4275.42     4208.79    983.60 o 
 -23   5  20      747.88      523.20    214.42 o 
 -21   5  20      169.63     -105.88    176.25 o 
 -19   5  20     3826.98     3469.54    888.44 o 
 -17   5  20      102.06      223.23     90.05 o 
 -15   5  20      709.42      921.93    317.73 o 
 -13   5  20      195.07      137.02    131.10 o 
 -11   5  20       40.87       63.22     95.97 o 
  -9   5  20     2800.79     2863.23    391.05 o 
  -7   5  20     1810.42     2299.97    436.70 o 
  -5   5  20      132.67      365.41    169.40 o 
  -3   5  20     6434.13     6940.10   1422.02 o 
  -1   5  20      302.67      558.28    155.44 o 
   1   5  20      112.35      149.56    158.11 o 
   3   5  20      563.09      365.08    187.05 o 
   5   5  20      559.64      535.86    329.41 o 
   7   5  20     5450.63     5623.46   1889.23 o 
   9   5  20     9857.54    10299.00   1802.72 o 
  11   5  20      215.18      144.79     86.47 o 
  13   5  20      281.72      512.33    197.75 o 
  15   5  20     4618.73     4947.89   1138.45 o 
  17   5  20       73.97      162.65    167.08 o 
 -20   6  20     4246.78     2971.30    615.32 o 
 -18   6  20      197.88      176.16    175.07 o 
 -16   6  20    11040.76    12464.74   1868.18 o 
 -14   6  20        1.87      216.50    115.87 o 
 -12   6  20     7141.94     7352.70   1222.28 o 
 -10   6  20      138.91      378.68    109.85 o 
  -8   6  20     8702.48    10748.83   1507.17 o 
  -6   6  20      138.45      270.37    194.66 o 
  -4   6  20    11217.11    14582.52   1581.90 o 
  -2   6  20      115.69      180.77    115.20 o 
   0   6  20      344.65      615.25    232.80 o 
   2   6  20      943.21     1076.51    413.57 o 
   4   6  20     4965.06     5727.11   1325.74 o 
   6   6  20     3368.32     3107.19    950.53 o 
   8   6  20    23300.48    19289.17   6378.42 o 
  10   6  20     2959.23     3201.23   1446.60 o 
  12   6  20      769.89      756.25    439.46 o 
  14   6  20       55.88      112.81    256.82 o 
  16   6  20     6853.64     7797.77   2657.21 o 
 -17   7  20     2334.17     2056.72    485.51 o 
 -15   7  20    18876.53    19814.31   4463.87 o 
 -13   7  20     4340.41     4247.76    838.28 o 
 -11   7  20      415.09      393.77    203.20 o 
  -9   7  20    10112.65    10894.25   1630.84 o 
  -7   7  20    20931.41    22184.69   3417.60 o 
  -5   7  20      654.47      538.42    149.89 o 
  -3   7  20     6471.77     6564.23   1287.50 o 
  -1   7  20     4807.02     5068.27    889.25 o 
   1   7  20      871.53      783.01    163.17 o 
   3   7  20     9426.41     9103.34   1710.85 o 
   5   7  20     8426.77     7644.65   1588.17 o 
   7   7  20     4598.33     4561.19   1022.93 o 
   9   7  20       54.93      -34.34    271.30 o 
  11   7  20     3412.85     3944.29   1457.18 o 
 -12   8  20     1856.49     1415.95    440.91 o 
 -10   8  20       27.76     -256.61    197.66 o 
  -8   8  20     3199.21     3711.23    855.49 o 
  -6   8  20      485.93      241.40    168.18 o 
  -4   8  20     4245.68     3768.21    794.04 o 
  -2   8  20      913.46     1167.81    411.60 o 
   0   8  20      601.76      685.69    361.77 o 
   2   8  20     1107.74      652.24    315.32 o 
   4   8  20     3583.84     3123.02    876.96 o 
   6   8  20     3120.42     2690.70    999.28 o 
 -27   1  21      388.63      187.98    191.54 o 
 -25   1  21     2170.94     1546.03    535.49 o 
 -23   1  21      956.11      560.75    181.06 o 
 -21   1  21     2441.43     2429.90    648.56 o 
 -19   1  21     6058.13     5564.15   1199.63 o 
 -17   1  21       72.94      120.51    140.85 o 
 -15   1  21      182.87      191.93    112.12 o 
 -13   1  21      961.53      575.43    252.59 o 
 -11   1  21     1476.04     1870.03    524.56 o 
  -9   1  21     1907.22     1962.28    532.71 o 
  -7   1  21     4910.11     2816.03    696.49 o 
  -5   1  21        9.01       93.81     95.69 o 
  -3   1  21      654.51      593.81    123.52 o 
  -1   1  21      486.43      413.40     92.57 o 
   1   1  21        4.90       17.85     62.34 o 
   3   1  21      482.48      507.62     90.72 o 
   5   1  21      166.05      157.70     58.40 o 
   7   1  21     1502.64      861.02    168.72 o 
   9   1  21     5952.45     4870.48   1024.04 o 
  11   1  21      210.09      147.96     99.67 o 
  13   1  21        1.43       18.29     69.32 o 
  15   1  21     4144.24     4268.02    831.29 o 
  17   1  21     1811.75     2175.15    625.32 o 
  19   1  21      149.31      215.42    190.68 o 
  21   1  21      304.70      350.33    196.44 o 
 -26   2  21     1983.12     1798.94    527.58 o 
 -24   2  21     1432.22      926.23    243.77 o 
 -22   2  21      560.01      598.07    162.27 o 
 -20   2  21      353.41      384.01    164.30 o 
 -18   2  21     1876.13     1481.53    330.93 o 
 -16   2  21      355.41      340.11    229.12 o 
 -14   2  21     3474.06     2794.43    604.17 o 
 -12   2  21      109.80      309.44     82.38 o 
 -10   2  21     2801.46     3660.08    764.55 o 
  -8   2  21      166.59      320.96    139.63 o 
  -6   2  21     2853.31     2723.11    738.87 o 
  -4   2  21    24471.40    29276.88   1399.86 o 
  -2   2  21     1646.44     1399.60    213.64 o 
   0   2  21     1575.43     1082.27    212.10 o 
   2   2  21     5530.16     5705.88   1288.99 o 
   4   2  21    16668.35    19154.13   2523.88 o 
   6   2  21     8266.27     5976.77    918.32 o 
   8   2  21     4080.75     3897.38    953.82 o 
  10   2  21      229.47      356.57    126.49 o 
  12   2  21        6.28      155.17     89.57 o 
  14   2  21     1224.15     1441.08    450.68 o 
  16   2  21       81.80      142.47     57.91 o 
  18   2  21       31.36      189.89    203.59 o 
  20   2  21     2616.04     3182.02   1437.80 o 
 -25   3  21      152.26      273.48    157.86 o 
 -23   3  21     4664.49     3956.11   1044.90 o 
 -21   3  21     4576.23     3846.06    949.59 o 
 -19   3  21     3443.01     2425.96    579.72 o 
 -17   3  21      129.22      221.23    109.81 o 
 -15   3  21     7124.83     6543.07   1020.95 o 
 -13   3  21     1354.54      948.75    186.13 o 
 -11   3  21     1736.96     1161.11    236.72 o 
  -9   3  21       55.13      152.41    134.35 o 
  -7   3  21     2411.43     2187.41    692.32 o 
  -5   3  21     3196.23     3261.09   1014.76 o 
  -3   3  21     4361.45     5243.90   1245.96 o 
  -1   3  21      675.91      492.77    230.26 o 
   1   3  21      742.21      547.14     95.24 o 
   3   3  21     2082.87     1805.56    472.92 o 
   5   3  21       74.57       44.00     82.26 o 
   7   3  21     1198.33     1369.18    293.67 o 
   9   3  21      352.97      293.82    144.59 o 
  11   3  21     1320.00     1447.45    345.50 o 
  13   3  21      907.50     1288.27    491.06 o 
  15   3  21     3009.26     3049.91   1037.02 o 
  17   3  21     2428.76     2339.95    801.95 o 
  19   3  21      439.58      721.95    383.01 o 
 -24   4  21      515.17      886.41    331.65 o 
 -22   4  21      609.90      636.94    223.38 o 
 -20   4  21     1084.72      849.04    183.44 o 
 -18   4  21     2870.39     2625.38    649.31 o 
 -16   4  21     2967.43     2747.45    579.26 o 
 -14   4  21    11872.88    14396.67   1365.52 o 
 -12   4  21     4179.03     3810.77    526.80 o 
 -10   4  21        0.90       54.99    123.61 o 
  -8   4  21      485.52      589.23     96.78 o 
  -6   4  21    22808.68    27715.10   1733.14 o 
  -4   4  21     2479.92     2718.16    761.18 o 
  -2   4  21     9218.60    10061.18   1735.81 o 
   0   4  21       35.99      244.57     68.82 o 
   2   4  21     3993.75     4316.99   1108.77 o 
   4   4  21       62.10       64.83    130.06 o 
   6   4  21     4701.74     6072.60   1781.08 o 
   8   4  21      457.71      312.96    260.02 o 
  10   4  21     1176.90      896.04    424.49 o 
  12   4  21     1403.85      703.93    345.68 o 
  14   4  21       54.31      183.66    174.05 o 
  16   4  21        4.11      104.06    146.58 o 
  18   4  21      358.63      246.86    179.71 o 
 -23   5  21       53.37       81.62    145.05 o 
 -21   5  21      455.19      386.11    170.73 o 
 -19   5  21     1243.72      849.44    330.64 o 
 -17   5  21      812.88      789.23    256.79 o 
 -15   5  21      240.96      369.26    180.27 o 
 -13   5  21     7805.84     7680.82   1476.11 o 
 -11   5  21     1526.91     2077.96    589.75 o 
  -9   5  21       17.55      142.83    109.11 o 
  -7   5  21     1604.00     1856.11    682.41 o 
  -5   5  21     7945.25     8670.71   1658.78 o 
  -3   5  21     5068.17     5950.73   1551.14 o 
  -1   5  21       34.40      189.66    153.84 o 
   1   5  21     5485.10     7363.86   1749.61 o 
   3   5  21     3043.69     3131.99    830.81 o 
   5   5  21     3642.16     5646.81   1958.25 o 
   7   5  21     4375.38     4896.42   1311.17 o 
   9   5  21     8339.39    10327.21   2095.45 o 
  11   5  21     5345.87     5988.40   1288.76 o 
  13   5  21      450.80      348.74    209.44 o 
  15   5  21      872.25      790.79    385.27 o 
  17   5  21      427.89      576.40    280.83 o 
 -20   6  21     1285.75     1042.50    386.56 o 
 -18   6  21      219.40      402.84    167.08 o 
 -16   6  21      221.96      122.01    150.11 o 
 -14   6  21     2687.83     2697.24    773.47 o 
 -12   6  21     9012.29     9442.24   1298.36 o 
 -10   6  21       12.23      181.02    146.89 o 
  -8   6  21      352.44      278.90    107.06 o 
  -6   6  21      139.34      311.16    128.52 o 
  -4   6  21     7057.73     7997.64   1676.05 o 
  -2   6  21      652.38      441.39    164.16 o 
   0   6  21     1565.19     1664.48    553.16 o 
   2   6  21     8360.36     9273.56   1669.70 o 
   4   6  21      183.27      337.52    186.99 o 
   6   6  21      776.49      797.44    224.36 o 
   8   6  21     2460.06     2907.12    934.87 o 
  10   6  21     5544.58     6467.45   2260.12 o 
  12   6  21       36.84      194.90    224.00 o 
  14   6  21       75.19      -16.72    175.02 o 
 -15   7  21       71.15       95.65    150.11 o 
 -13   7  21     2065.16     2173.22    515.45 o 
 -11   7  21      787.78      667.97    300.32 o 
  -9   7  21     2257.44     2248.94    624.13 o 
  -7   7  21       46.92      274.29    213.45 o 
  -5   7  21      239.12      370.47    172.10 o 
  -3   7  21      804.26      753.57    163.31 o 
  -1   7  21     1678.10     1965.41    654.02 o 
   1   7  21     1948.39     2180.69    786.05 o 
   3   7  21       49.36      156.75    232.54 o 
   5   7  21      926.24      663.32    307.80 o 
   7   7  21      763.67      915.69    592.58 o 
   9   7  21     2015.69     1780.80    814.63 o 
  11   7  21       57.99       29.94    308.40 o 
 -10   8  21     1019.22      873.75    332.64 o 
  -8   8  21      710.63      649.88    272.52 o 
  -6   8  21    14655.94    16907.80   3995.06 o 
  -4   8  21      109.79      154.67    148.77 o 
  -2   8  21     1879.61     1497.18    513.76 o 
   0   8  21       37.29      229.52    181.75 o 
   2   8  21     9930.96    10677.76   2620.88 o 
   4   8  21      432.45       58.79    180.03 o 
 -26   0  22        4.89       27.00    205.89 o 
 -24   0  22      110.45      551.96    264.23 o 
 -22   0  22     1500.28     1604.04    943.91 o 
 -20   0  22    18114.16    27595.80   6308.66 o 
 -18   0  22     2969.59     3385.22   1220.70 o 
 -16   0  22    17565.36    21564.55   2587.62 o 
 -14   0  22     6744.13     8670.28   2041.18 o 
 -12   0  22    17288.93    19725.45   1618.96 o 
 -10   0  22     9497.57    11423.14   2806.50 o 
  -8   0  22    87642.39   117043.59   3913.45 o 
  -6   0  22     3687.49     5217.66   1738.46 o 
  -4   0  22     1176.13     1237.79    303.39 o 
  -2   0  22    25514.78    33351.99   1907.32 o 
   0   0  22    37744.39    42397.86   2387.00 o 
   2   0  22    60125.45    71076.32   3693.24 o 
   4   0  22    11759.03    10262.26   1950.00 o 
   6   0  22     2369.55     2127.90    856.60 o 
   8   0  22     7410.64     7521.97   2185.75 o 
  10   0  22     9494.11     9178.61   1730.24 o 
  12   0  22    11422.53    14103.21   1991.59 o 
  14   0  22     9089.93    10439.93   1924.59 o 
  16   0  22     2274.17     1896.87    771.58 o 
  18   0  22     1214.27      675.81    440.34 o 
  20   0  22     1107.96     1705.11    924.18 o 
 -27   1  22      353.51      417.13    247.04 o 
 -25   1  22     1858.42     1307.66    489.46 o 
 -23   1  22     6184.87     7056.97   1467.52 o 
 -21   1  22    21306.31    28341.36   3726.29 o 
 -19   1  22      199.56      134.69    123.58 o 
 -17   1  22      243.52      290.83    127.64 o 
 -15   1  22       69.10      189.07    136.85 o 
 -13   1  22    23542.92    28127.40   1532.69 o 
 -11   1  22    13938.93    17596.14    971.16 o 
  -9   1  22    16760.04    21192.72   1482.18 o 
  -7   1  22     7920.42     8796.34   1578.82 o 
  -5   1  22    16950.06    20150.62    881.20 o 
  -3   1  22      412.02      522.06    144.80 o 
  -1   1  22     9458.12    10971.55   1775.33 o 
   1   1  22     1150.37      656.90    154.15 o 
   3   1  22    11457.63    11663.50   1636.68 o 
   5   1  22      178.24      104.70     40.49 o 
   7   1  22     4761.44     3645.16    796.17 o 
   9   1  22       29.39      191.24     90.47 o 
  11   1  22     4361.63     3806.85    353.23 o 
  13   1  22    16499.71    20956.64   1924.16 o 
  15   1  22     3247.08     3885.54    840.08 o 
  17   1  22       66.07      230.70    139.43 o 
  19   1  22        8.27      150.56    213.87 o 
  21   1  22     3031.82     1475.07   1213.71 o 
 -26   2  22       36.61       39.78    179.53 o 
 -24   2  22     6824.61     5907.64   1525.72 o 
 -22   2  22      753.01      821.48    316.55 o 
 -20   2  22     1209.87     1891.38    529.54 o 
 -18   2  22       64.65      105.66    155.07 o 
 -16   2  22     3942.60     5183.39   1068.37 o 
 -14   2  22      412.12      420.24    130.08 o 
 -12   2  22      471.56      370.60    107.35 o 
 -10   2  22     8739.20     8759.34   1596.99 o 
  -8   2  22     1603.26     1663.41    646.30 o 
  -6   2  22     4900.74     5616.79   1461.84 o 
  -4   2  22     1822.89     1865.09    709.95 o 
  -2   2  22     5583.02     7207.89   1591.28 o 
   0   2  22     3704.66     2737.60    763.54 o 
   2   2  22    16783.42    19358.04   2281.52 o 
   4   2  22       74.22      138.78     39.36 o 
   6   2  22    21558.62    23497.07   2587.52 o 
   8   2  22     1233.15     1014.75    279.50 o 
  10   2  22    10732.40    13162.60   1251.68 o 
  12   2  22      131.42      259.63    144.49 o 
  14   2  22       11.35       92.97     72.19 o 
  16   2  22       22.41      221.95    185.04 o 
  18   2  22     9311.38    11624.15   2810.09 o 
  20   2  22      164.45      188.02    224.52 o 
 -25   3  22     2006.81      919.04    505.77 o 
 -23   3  22      809.69      170.13    231.75 o 
 -21   3  22     5202.06     4511.25   1272.76 o 
 -19   3  22     3070.86     3688.82    810.02 o 
 -17   3  22     3924.54     3779.33    709.92 o 
 -15   3  22     1858.45     1392.49    292.63 o 
 -13   3  22    11168.01    10511.15   1414.42 o 
 -11   3  22     3234.44     4008.75    961.94 o 
  -9   3  22      939.66     1183.08    163.55 o 
  -7   3  22       93.65      324.94    144.59 o 
  -5   3  22    18035.55    20511.65   1232.89 o 
  -3   3  22      365.24      337.51    114.87 o 
  -1   3  22     5278.22     5422.58   1304.64 o 
   1   3  22      299.07      181.64     90.97 o 
   3   3  22    23767.77    26626.55   2398.35 o 
   5   3  22     2201.77     1418.87    707.74 o 
   7   3  22    17575.32    24395.30   2914.60 o 
   9   3  22      288.11      107.51    312.99 o 
  11   3  22     5978.15     7736.94   1660.37 o 
  13   3  22      196.47       47.35    130.81 o 
  15   3  22    20832.92    23402.90   5962.26 o 
  17   3  22        3.53      155.51    132.44 o 
  19   3  22       55.99       77.61    203.17 o 
 -24   4  22     3043.64     3139.38    642.05 o 
 -22   4  22       53.47       17.63    161.15 o 
 -20   4  22     9673.59    10897.57   1865.15 o 
 -18   4  22     6948.87     6515.92    978.33 o 
 -16   4  22    17583.36    18022.21   2543.70 o 
 -14   4  22     1863.09     1608.06    384.36 o 
 -12   4  22      734.88      556.91    224.26 o 
 -10   4  22     3311.26     4071.08    380.49 o 
  -8   4  22    25037.41    30389.98   2598.85 o 
  -6   4  22     7047.87     4436.95   1553.53 o 
  -4   4  22     1830.43     1575.82    291.43 o 
  -2   4  22     6485.73     7288.79   1772.68 o 
   0   4  22     3226.31     3605.83    453.65 o 
   2   4  22    14792.30    16016.47   1759.21 o 
   4   4  22     1410.32     1042.58    232.70 o 
   6   4  22     5884.28     7259.81   2033.09 o 
   8   4  22      508.54      751.79    409.07 o 
  10   4  22     3581.28     2750.76   1271.98 o 
  12   4  22     3124.20     3462.15   1077.02 o 
  14   4  22     1769.07     1713.50    691.70 o 
  16   4  22      638.61      805.55    397.13 o 
  18   4  22     4615.01     5601.99   1507.71 o 
 -21   5  22     3182.40     2558.23    604.62 o 
 -19   5  22      146.92      162.32    118.23 o 
 -17   5  22     2028.43     1678.05    594.94 o 
 -15   5  22      839.90      673.60    212.32 o 
 -13   5  22    16997.54    19297.33   2360.12 o 
 -11   5  22     4091.79     3647.08    956.00 o 
  -9   5  22     1608.01     1859.59    524.16 o 
  -7   5  22     1439.72     1519.99    386.74 o 
  -5   5  22    32212.03    36580.22   3947.46 o 
  -3   5  22      405.94      218.74    220.13 o 
  -1   5  22    11847.55    14454.23   1805.34 o 
   1   5  22     5260.76     5482.18   1528.03 o 
   3   5  22     1871.22     2210.50    833.05 o 
   5   5  22     7350.95     8490.31   2247.77 o 
   7   5  22     9129.03     9712.57   2257.04 o 
   9   5  22        8.17       83.70    183.27 o 
  11   5  22     3979.43     3631.01   1071.75 o 
  13   5  22     5167.68     4318.14   1057.32 o 
  15   5  22      247.59      157.47    129.77 o 
 -18   6  22     4499.20     4309.08    861.00 o 
 -16   6  22      730.41      539.67    226.91 o 
 -14   6  22     2644.62     2918.01    760.70 o 
 -12   6  22      141.34      136.98    226.49 o 
 -10   6  22     5599.73     5703.49    981.22 o 
  -8   6  22      122.45      -23.72    205.83 o 
  -6   6  22       34.83      234.67    175.65 o 
  -4   6  22       28.72      199.72    183.13 o 
  -2   6  22      402.60      296.39    208.23 o 
   0   6  22     6851.56     6113.48   1171.01 o 
   2   6  22     1592.46     1295.31    640.12 o 
   4   6  22     1504.61     1822.52    863.69 o 
   6   6  22     1230.14      987.15    295.02 o 
   8   6  22     3156.40     3244.09    937.77 o 
  10   6  22    12563.63    17006.78   4025.73 o 
  12   6  22     3467.75     4156.77   1399.97 o 
 -15   7  22      635.98      762.25    293.34 o 
 -13   7  22      909.92      815.10    323.37 o 
 -11   7  22     3321.46     3904.23    750.54 o 
  -9   7  22        3.95      175.43    206.16 o 
  -7   7  22      990.72      860.91    335.94 o 
  -5   7  22     2687.62     3259.88    748.79 o 
  -3   7  22     1133.72     1399.13    526.30 o 
  -1   7  22       15.90      347.97    215.88 o 
   1   7  22     1624.74     2320.67    697.75 o 
   3   7  22     4695.22     4928.95   1122.14 o 
   5   7  22     2718.36     2641.69    971.94 o 
   7   7  22      773.38      378.32    362.53 o 
   9   7  22     5239.51     6933.56   2330.69 o 
  -6   8  22      349.23      285.31    257.02 o 
  -4   8  22      123.43       49.38    176.29 o 
  -2   8  22     1555.71     1823.21    584.60 o 
   0   8  22       56.21      -21.05    210.74 o 
 -25   1  23     2068.30      728.84    369.46 o 
 -23   1  23      132.75       52.32    182.33 o 
 -21   1  23        5.29      165.32    213.22 o 
 -19   1  23     6923.30     6718.32   1307.02 o 
 -17   1  23    11437.81    13627.58   1435.29 o 
 -15   1  23     6732.92     7976.79   1361.39 o 
 -13   1  23     5361.34     5097.61   1008.52 o 
 -11   1  23     1649.01     1492.51    273.26 o 
  -9   1  23        9.22      -90.62    165.68 o 
  -7   1  23     5751.18     5311.00   1195.73 o 
  -5   1  23    12058.94    14166.22   1465.77 o 
  -3   1  23    14977.89    16730.91   1125.58 o 
  -1   1  23      333.61      509.33    101.38 o 
   1   1  23      235.64      238.38     42.76 o 
   3   1  23     2895.38     2504.23    637.51 o 
   5   1  23     9473.29     9091.29   1526.26 o 
   7   1  23      880.34      852.91    106.07 o 
   9   1  23      177.55       47.94    144.92 o 
  11   1  23      438.14      289.15    220.67 o 
  13   1  23      597.51      380.30    137.19 o 
  15   1  23      946.26     1011.88    272.74 o 
  17   1  23        8.37      240.70    164.11 o 
  19   1  23     3322.01     4068.91    939.72 o 
 -26   2  23      700.36      793.06    310.59 o 
 -24   2  23     5914.69     5231.51   1238.35 o 
 -22   2  23       73.28      199.06    173.97 o 
 -20   2  23       58.64       30.96    187.27 o 
 -18   2  23        3.60      117.57     91.00 o 
 -16   2  23       44.57       13.46    116.37 o 
 -14   2  23      189.96      297.05    120.23 o 
 -12   2  23      694.97      699.57    138.80 o 
 -10   2  23     1294.98     1272.84    218.94 o 
  -8   2  23     3093.08     2711.27    766.69 o 
  -6   2  23      926.87      524.28    124.74 o 
  -4   2  23    18580.93    23888.97   1535.94 o 
  -2   2  23       94.16      -73.15    141.58 o 
   0   2  23      193.04      140.72     48.44 o 
   2   2  23      215.31      112.17     56.81 o 
   4   2  23     2176.31     1660.87    680.14 o 
   6   2  23      876.22      795.32    166.33 o 
   8   2  23    14320.94    16709.06   1894.87 o 
  10   2  23     1206.89     1211.48    366.63 o 
  12   2  23       79.64      112.71     64.54 o 
  14   2  23      151.91      114.26     80.42 o 
  16   2  23      115.92       -3.46    178.49 o 
  18   2  23        3.24       95.38    175.76 o 
  20   2  23     1517.65     1275.69    541.14 o 
 -25   3  23        5.37       12.88    148.33 o 
 -23   3  23      363.05      385.92    218.74 o 
 -21   3  23      303.85      135.93    150.96 o 
 -19   3  23     1531.57      600.86    390.30 o 
 -17   3  23     5526.78     5713.58   1021.30 o 
 -15   3  23     5291.39     5942.01   1141.89 o 
 -13   3  23    16354.58    16642.22   1578.92 o 
 -11   3  23     1512.30     1719.46    527.10 o 
  -9   3  23      670.24      557.89    122.88 o 
  -7   3  23     1208.60      941.80    222.62 o 
  -5   3  23     1921.37     2208.66    473.31 o 
  -3   3  23      943.64      761.60    170.25 o 
  -1   3  23    17228.75    19438.96   2180.63 o 
   1   3  23      128.41      255.41    231.04 o 
   3   3  23      259.36       38.88    143.55 o 
   5   3  23        2.60      235.55    224.74 o 
   7   3  23     1788.60     2152.08    805.11 o 
   9   3  23     2249.78     2022.02    861.10 o 
  11   3  23        5.70        1.55    125.98 o 
  13   3  23     3297.30     3357.98   1113.15 o 
  15   3  23      179.22      255.05    225.00 o 
  17   3  23     1624.62     1242.28    616.07 o 
  19   3  23      484.19      443.66    273.76 o 
 -22   4  23      873.80      665.17    248.26 o 
 -20   4  23      146.70      139.42    138.83 o 
 -18   4  23        9.23      -27.79    144.04 o 
 -16   4  23      863.76      611.68    161.39 o 
 -14   4  23     1146.75      849.05    345.41 o 
 -12   4  23       36.85       65.46    195.71 o 
 -10   4  23     6958.06     8684.55   1682.32 o 
  -8   4  23     1934.85     1383.60    424.41 o 
  -6   4  23     8780.05     4795.59   2314.08 o 
  -4   4  23      246.03      265.39    159.98 o 
  -2   4  23     2891.67     2701.81    490.81 o 
   0   4  23      909.79      795.78    172.83 o 
   2   4  23      624.85      569.54    274.33 o 
   4   4  23      121.45       74.27    123.02 o 
   6   4  23     5879.02     8056.99   2233.12 o 
   8   4  23     5087.26     7867.91   1937.55 o 
  10   4  23     1042.34      675.92    483.75 o 
  12   4  23     2715.71     2276.49    879.56 o 
  14   4  23     1917.16     2004.94    696.06 o 
  16   4  23       39.67      171.85    172.86 o 
 -21   5  23        8.65      -55.68    155.87 o 
 -19   5  23       62.95      217.57    141.67 o 
 -17   5  23     2514.44     2552.78    652.09 o 
 -15   5  23     4030.68     5281.04   1096.17 o 
 -13   5  23       12.19      157.79    239.76 o 
 -11   5  23       69.38       96.02     86.58 o 
  -9   5  23     1494.67      939.47    437.99 o 
  -7   5  23     1935.27     1862.45    604.14 o 
  -5   5  23     1061.20     1152.13    546.77 o 
  -3   5  23      594.23      858.67    340.53 o 
  -1   5  23      107.87      232.55    103.76 o 
   1   5  23     2565.38     2742.73    823.42 o 
   3   5  23     8625.67     9110.90   2369.84 o 
   5   5  23       45.42      234.37    275.77 o 
   7   5  23      139.65       59.33    255.13 o 
   9   5  23     4842.03     5903.24   1790.13 o 
  11   5  23     1024.58      960.31    784.25 o 
  13   5  23      227.35       57.56    146.27 o 
  15   5  23       38.67      204.16    205.68 o 
 -18   6  23     1262.56     1767.70    460.19 o 
 -16   6  23     1734.30     2295.49    539.95 o 
 -14   6  23     2128.18     2028.77    523.30 o 
 -12   6  23       59.03       94.69    171.57 o 
 -10   6  23     4636.01     5329.93   1292.74 o 
  -8   6  23     4859.37     5295.91   1242.12 o 
  -6   6  23      164.24       52.13    127.34 o 
  -4   6  23      253.40       66.22    197.51 o 
  -2   6  23      546.96      394.50    183.24 o 
   0   6  23     2068.44     1990.42    798.75 o 
   2   6  23     1714.52     1668.37    832.45 o 
   4   6  23     1682.26     2369.21   1125.95 o 
   6   6  23      317.49      460.38    252.30 o 
   8   6  23     7089.84     7634.49   2301.27 o 
  10   6  23        4.26       90.50    225.42 o 
  12   6  23      304.44       81.55    237.49 o 
 -13   7  23     1777.95     1501.47    512.57 o 
 -11   7  23      113.93       38.55    201.54 o 
  -9   7  23      771.48      816.26    356.42 o 
  -7   7  23     9037.16     9378.77   1759.24 o 
  -5   7  23      106.54      246.36    184.13 o 
  -3   7  23      325.34      212.95    151.35 o 
  -1   7  23      423.87      319.96    208.53 o 
   1   7  23     2797.64     2704.06    866.61 o 
   3   7  23      130.62       48.72    223.71 o 
   5   7  23     3451.27     3188.12    841.28 o 
   7   7  23      552.34      797.09    437.98 o 
 -26   0  24      776.03      431.28    402.70 o 
 -24   0  24      864.30     1558.81    713.54 o 
 -22   0  24      923.74      229.47    234.89 o 
 -20   0  24     7656.01     6170.01   2137.38 o 
 -18   0  24     1954.79     1415.13    770.19 o 
 -16   0  24     3382.42     3002.74   1168.35 o 
 -14   0  24      270.26      334.31    414.17 o 
 -12   0  24      621.75      485.85    195.74 o 
 -10   0  24      281.10      185.14    169.75 o 
  -8   0  24     8732.90    10064.60   2464.37 o 
  -6   0  24    49229.29    54884.25   5464.01 o 
  -4   0  24      338.72      733.33    295.63 o 
  -2   0  24     1335.55     1696.72    820.30 o 
   0   0  24       63.43      120.92    106.03 o 
   2   0  24    42812.41    54085.60   4583.18 o 
   4   0  24     4364.97     5355.07   1599.55 o 
   6   0  24     8825.37     9980.49   1876.29 o 
   8   0  24      417.58      319.61    142.89 o 
  10   0  24     4489.90     6693.01   2541.61 o 
  12   0  24     3346.13     3570.29   1600.10 o 
  14   0  24    34613.57    35283.39  40220.12 o 
  16   0  24     9907.08     9552.32   2700.71 o 
  18   0  24      334.93      366.53    212.10 o 
 -25   1  24     6161.69     5874.94   1373.90 o 
 -23   1  24      135.25      126.89    167.85 o 
 -21   1  24     6747.42     6609.73   1325.03 o 
 -19   1  24     4994.26     5263.22    994.57 o 
 -17   1  24    12249.33    13060.40   1641.36 o 
 -15   1  24     1279.48      951.90    280.16 o 
 -13   1  24      379.78      293.55    139.21 o 
 -11   1  24    10376.13    11784.36   1821.62 o 
  -9   1  24    17733.92    23635.44   1708.02 o 
  -7   1  24    29005.12    31388.05   5524.88 o 
  -5   1  24     3647.54     4001.24    919.45 o 
  -3   1  24     5672.71     4813.04   1116.40 o 
  -1   1  24     4551.96     3529.11    811.92 o 
   1   1  24    14995.16    15661.52   1574.92 o 
   3   1  24     1613.55     1414.15    190.89 o 
   5   1  24      300.93      244.18    134.99 o 
   7   1  24      218.68      227.24    121.84 o 
   9   1  24     8581.78     8173.99   1797.87 o 
  11   1  24      315.80      281.09     73.31 o 
  13   1  24      254.20      287.83    147.78 o 
  15   1  24      775.81      591.13    219.29 o 
  17   1  24     6183.53     7081.03   1469.14 o 
  19   1  24      197.62      632.02    320.88 o 
 -24   2  24       45.22      -53.89    163.53 o 
 -22   2  24    26958.11    27802.43  28296.07 o 
 -20   2  24      467.56      436.57    155.62 o 
 -18   2  24        9.79      354.96    223.42 o 
 -16   2  24     2494.78     2056.50    546.10 o 
 -14   2  24    20521.53    26249.21   2130.41 o 
 -12   2  24     3087.30     3157.51    459.15 o 
 -10   2  24    19531.36    24563.74   2102.80 o 
  -8   2  24       12.83        3.33    151.39 o 
  -6   2  24    17071.94    23087.91   1639.03 o 
  -4   2  24       42.93       95.50    119.47 o 
  -2   2  24    19489.99    24133.88   1755.80 o 
   0   2  24     1432.49     1924.22    388.11 o 
   2   2  24      856.06      520.42    120.13 o 
   4   2  24    12977.28    15192.64   1985.69 o 
   6   2  24    15719.50    18986.49   2316.04 o 
   8   2  24      609.39      632.78    320.47 o 
  10   2  24     3166.73     3070.57    813.22 o 
  12   2  24     1201.34      682.78    368.84 o 
  14   2  24     1522.55     1402.51    681.31 o 
  16   2  24      404.25      689.87    376.99 o 
  18   2  24      686.60      751.91    340.42 o 
 -23   3  24       20.12      -36.98    151.90 o 
 -21   3  24      209.71      -35.44    162.37 o 
 -19   3  24     1561.64      983.08    315.94 o 
 -17   3  24     9403.68    10731.78   1353.72 o 
 -15   3  24      378.25      257.98    106.12 o 
 -13   3  24      294.77      189.47    108.17 o 
 -11   3  24       95.89      -56.70    123.64 o 
  -9   3  24    19867.03    24803.64   2157.83 o 
  -7   3  24     5348.21     5886.21   1491.22 o 
  -5   3  24     2030.16     1979.19    709.82 o 
  -3   3  24      756.29      670.00    154.76 o 
  -1   3  24    14673.36    16529.53   1691.63 o 
   1   3  24     6023.41     6651.65   1457.52 o 
   3   3  24     3610.39     2627.29    647.35 o 
   5   3  24      863.45      811.07    473.72 o 
   7   3  24     4278.77     6051.23   1864.68 o 
   9   3  24    12604.65    16256.48   2932.05 o 
  11   3  24      572.72      518.01    183.78 o 
  13   3  24      649.32      663.61    375.46 o 
  15   3  24      378.59      345.27    270.54 o 
  17   3  24     2703.35     2443.40    917.62 o 
 -22   4  24     2494.33     2550.64    600.11 o 
 -20   4  24     1802.03     1346.81    431.87 o 
 -18   4  24      467.75      601.99    175.41 o 
 -16   4  24     1168.69     1061.55    352.30 o 
 -14   4  24    11098.24    13036.62   1586.83 o 
 -12   4  24      102.36      175.23     96.02 o 
 -10   4  24       38.68       82.44    117.27 o 
  -8   4  24     2088.69     1716.12    406.34 o 
  -6   4  24    12103.03    13377.04   1477.88 o 
  -4   4  24      674.96      478.01    245.89 o 
  -2   4  24      708.75      610.40    298.17 o 
   0   4  24       35.77       96.00    107.95 o 
   2   4  24     1332.79      966.22    345.80 o 
   4   4  24     1632.88     2154.13    932.05 o 
   6   4  24     2370.48     3294.59    997.43 o 
   8   4  24     1359.23     1706.89    758.65 o 
  10   4  24      970.49     1288.13    914.51 o 
  12   4  24     2650.59     2614.64    992.93 o 
  14   4  24     4888.79     5275.26   1184.47 o 
  16   4  24      146.05        4.26    171.60 o 
 -19   5  24     3486.49     2894.15    692.52 o 
 -17   5  24     2050.26     1915.90    576.02 o 
 -15   5  24       29.30      237.76    184.05 o 
 -13   5  24       32.61      235.38    222.50 o 
 -11   5  24     5446.33     5449.36   1074.78 o 
  -9   5  24     2023.17     1550.04    608.80 o 
  -7   5  24      265.35      223.43    137.02 o 
  -5   5  24      585.34      451.66    206.51 o 
  -3   5  24     6682.50     9353.20   1608.89 o 
  -1   5  24       20.87      262.29    175.59 o 
   1   5  24    10212.33    10838.70   2116.77 o 
   3   5  24     2593.12     2928.62   1178.82 o 
   5   5  24     3285.98     4116.38   1505.47 o 
   7   5  24       25.01      183.89    255.12 o 
   9   5  24     8709.24    13320.80   3773.10 o 
  11   5  24     2487.47     2325.83    882.63 o 
  13   5  24     1262.65      836.07    497.19 o 
 -16   6  24      967.30      864.04    304.87 o 
 -14   6  24     5091.59     5325.82    994.31 o 
 -12   6  24     1062.33     1005.10    557.40 o 
 -10   6  24     3521.21     3590.08   1072.06 o 
  -8   6  24     2721.84     2626.78    969.08 o 
  -6   6  24     1528.72     1922.01    747.47 o 
  -4   6  24      706.75      697.38    194.35 o 
  -2   6  24     6450.66     7967.10   1623.75 o 
   0   6  24      181.88      429.21    520.45 o 
   2   6  24     2570.24     2505.93   1202.79 o 
   4   6  24     5184.85     5869.45   2001.00 o 
   6   6  24     1759.83     2073.94    821.15 o 
   8   6  24      178.34      336.97    268.37 o 
  10   6  24      434.98      893.14    490.32 o 
 -11   7  24     1788.52     1955.08    521.41 o 
  -9   7  24     4371.93     5872.11   1293.63 o 
  -7   7  24     1902.01     1889.72    514.25 o 
  -5   7  24       17.46       25.85    140.97 o 
  -3   7  24     2027.81     1911.64    592.13 o 
  -1   7  24      166.17       67.40    137.22 o 
   1   7  24       48.47      322.70    216.29 o 
   3   7  24     5098.43     6244.61   1649.95 o 
   5   7  24      457.23      442.77    254.15 o 
 -25   1  25     1144.00      457.25    271.43 o 
 -23   1  25      107.78      236.90    161.88 o 
 -21   1  25        1.14      218.29    166.10 o 
 -19   1  25      158.23      171.04     97.40 o 
 -17   1  25      126.47      -32.51    144.31 o 
 -15   1  25        5.45      134.89    141.96 o 
 -13   1  25      434.11      439.35    176.43 o 
 -11   1  25      237.91      513.13    120.24 o 
  -9   1  25    11560.83    13905.36   1521.04 o 
  -7   1  25    12318.96    16866.29   1662.67 o 
  -5   1  25     8544.26     8741.08   1763.30 o 
  -3   1  25     2315.61     2023.37    376.31 o 
  -1   1  25     2208.00     2117.85    262.68 o 
   1   1  25     6468.99     3845.59    861.44 o 
   3   1  25     2079.00     1616.53    485.61 o 
   5   1  25     8587.13     7977.73   1341.89 o 
   7   1  25     3222.27     3036.22    929.73 o 
   9   1  25      991.32      595.50    296.34 o 
  11   1  25     2172.06     1894.17    839.87 o 
  13   1  25       79.92      250.30    229.43 o 
  15   1  25      319.15      133.45    140.39 o 
  17   1  25      471.32      478.07    260.30 o 
 -24   2  25     1836.26     1254.19    431.14 o 
 -22   2  25       83.35       48.41    240.05 o 
 -20   2  25     2283.63     2334.02    792.84 o 
 -18   2  25      724.56     1165.44    422.02 o 
 -16   2  25       21.19      126.46    101.22 o 
 -14   2  25     4602.05     4609.32    970.48 o 
 -12   2  25       78.42       82.06    120.48 o 
 -10   2  25       87.04       76.54    149.10 o 
  -8   2  25     1912.03     1250.49    325.83 o 
  -6   2  25     3005.41     3255.18    488.08 o 
  -4   2  25     1391.99     1572.20    567.30 o 
  -2   2  25      929.34      989.90    184.68 o 
   0   2  25     1019.09      719.36    175.91 o 
   2   2  25       81.28        8.87    158.18 o 
   4   2  25       38.54       21.35     85.25 o 
   6   2  25       42.02      180.35    148.87 o 
   8   2  25     3088.79     3188.43    841.70 o 
  10   2  25      210.82      203.77    195.46 o 
  12   2  25     2166.17     2234.74   1034.02 o 
  14   2  25     1769.40     2002.71    850.06 o 
  16   2  25      101.70     -117.93    244.59 o 
 -23   3  25     1163.96      938.22    354.21 o 
 -21   3  25       72.84      180.25    205.35 o 
 -19   3  25     3477.24     4093.67    784.78 o 
 -17   3  25       65.64      120.95    154.00 o 
 -15   3  25     1856.68     1818.64    497.02 o 
 -13   3  25        5.28       77.66    115.51 o 
 -11   3  25    10028.24    12448.71   1385.14 o 
  -9   3  25     2635.11     2954.99    816.36 o 
  -7   3  25     3428.13     3166.66   1002.89 o 
  -5   3  25     1668.45     1630.23    569.50 o 
  -3   3  25       17.89       44.56    173.07 o 
  -1   3  25    10094.07    11300.74   1997.56 o 
   1   3  25     2398.51     1848.92    498.48 o 
   3   3  25      561.16      436.38    284.82 o 
   5   3  25     1847.53     1852.13    713.26 o 
   7   3  25     3770.62     4638.04   1290.60 o 
   9   3  25      574.47      615.23    183.46 o 
  11   3  25      280.38      203.80    209.15 o 
  13   3  25      704.13      514.69    307.76 o 
  15   3  25      223.90       17.55    183.61 o 
 -20   4  25      257.38      436.07    217.76 o 
 -18   4  25     3250.73     3280.86    654.52 o 
 -16   4  25     2664.86     2454.79    709.39 o 
 -14   4  25       83.89      -29.81     90.43 o 
 -12   4  25       22.49       -6.59    117.11 o 
 -10   4  25     2179.66     2150.11    582.86 o 
  -8   4  25     2456.37     2597.14    628.85 o 
  -6   4  25     5001.05     5417.23   1045.70 o 
  -4   4  25      226.20       -4.82    143.19 o 
  -2   4  25     1167.15     1230.63    496.28 o 
   0   4  25     3044.89     3291.84    820.04 o 
   2   4  25        7.04      184.67    127.18 o 
   4   4  25      269.36      508.41    282.82 o 
   6   4  25       98.32       16.54    356.31 o 
   8   4  25       43.13      179.77    186.83 o 
  10   4  25     1687.76     1816.80    880.48 o 
  12   4  25      285.06      312.85    246.08 o 
  14   4  25     1682.13      978.24    430.61 o 
 -19   5  25      784.24      806.69    327.91 o 
 -17   5  25       55.99       69.93    131.97 o 
 -15   5  25     1107.77     1232.60    505.52 o 
 -13   5  25     3090.53     3157.22    848.08 o 
 -11   5  25      425.61      435.71    254.99 o 
  -9   5  25     2252.86     2114.01    804.99 o 
  -7   5  25     6039.30     6818.96   1320.59 o 
  -5   5  25     4921.44     4954.26   1029.01 o 
  -3   5  25     1585.16     1462.78    714.83 o 
  -1   5  25     1923.30     1750.03    606.03 o 
   1   5  25     2034.83     1666.53    730.18 o 
   3   5  25     1673.93     2062.76   1028.78 o 
   5   5  25     1182.06     1565.58    916.40 o 
   7   5  25     1004.46      941.50    549.91 o 
   9   5  25       11.84       18.12    265.08 o 
  11   5  25       11.95       76.50    127.40 o 
 -14   6  25     2468.74     2492.15    840.69 o 
 -12   6  25      135.60       56.65    259.54 o 
 -10   6  25     1906.69     1836.06    620.26 o 
  -8   6  25     4030.19     4512.36   1268.73 o 
  -6   6  25     1469.08     1789.30    659.83 o 
  -4   6  25     2597.85     2069.78    678.31 o 
  -2   6  25     3229.41     3771.73   1059.93 o 
   0   6  25     2404.02     3557.54   5197.41 o 
   2   6  25      370.25      310.12    265.54 o 
   4   6  25     2602.10     2732.46   1125.28 o 
   6   6  25     2010.44     2509.84    950.16 o 
   8   6  25     1256.12     1064.39    641.57 o 
  -9   7  25     1748.71     1656.16    557.34 o 
  -7   7  25     2261.74     2051.98    653.04 o 
  -5   7  25      161.86      144.92    206.68 o 
  -3   7  25      416.93      679.78    299.19 o 
  -1   7  25     1644.23     1979.05    625.95 o 
   1   7  25       58.54       25.37    208.07 o 
 -24   0  26     2504.53     1844.43    768.63 o 
 -22   0  26       53.26       58.90    209.45 o 
 -20   0  26     2247.09     1464.99    844.77 o 
 -18   0  26    11109.22    12370.34   5077.87 o 
 -16   0  26     9055.57    10040.95   1985.92 o 
 -14   0  26     4263.44     5898.46   1669.92 o 
 -12   0  26      495.57      492.47    308.41 o 
 -10   0  26      114.52     -136.31    245.07 o 
  -8   0  26     9605.42     8209.30   1858.72 o 
  -6   0  26     4823.35     4715.11   1482.17 o 
  -4   0  26    13609.79    19556.70   2359.83 o 
  -2   0  26      261.89      763.60    192.54 o 
   0   0  26     5233.86     3998.58    310.24 o 
   2   0  26      342.90      391.44    198.64 o 
   4   0  26       33.98      122.50    112.40 o 
   6   0  26     3618.04     2923.19   1035.82 o 
   8   0  26    12783.69     9605.72   2227.10 o 
  10   0  26     3409.12     2683.32   1503.76 o 
  12   0  26       49.39      -61.68    305.85 o 
  14   0  26      488.84      371.10    346.63 o 
  16   0  26     3879.70     3850.65   1473.18 o 
 -23   1  26     8955.88     9079.09   1643.41 o 
 -21   1  26      609.98      298.78    175.08 o 
 -19   1  26       58.44      267.06    164.64 o 
 -17   1  26     1885.13     2570.08    845.74 o 
 -15   1  26    25973.62    29094.14   4149.34 o 
 -13   1  26      411.04      374.96    175.21 o 
 -11   1  26     1163.88     1191.52    328.15 o 
  -9   1  26      198.73      162.54    141.75 o 
  -7   1  26     7982.68     9718.99   1937.49 o 
  -5   1  26      199.42      302.59    119.18 o 
  -3   1  26    31003.87    37603.75   3283.09 o 
  -1   1  26      760.81      804.22    140.41 o 
   1   1  26     1080.71      897.38    160.85 o 
   3   1  26     1934.22     1678.13    385.46 o 
   5   1  26     8321.89     9065.32   2021.31 o 
   7   1  26      415.21      306.91     78.41 o 
   9   1  26     7612.32     7252.59   1613.19 o 
  11   1  26      110.78      131.32    164.20 o 
  13   1  26     4581.77     3960.17   1121.44 o 
  15   1  26     1607.35     1179.63    623.49 o 
  17   1  26      324.57      381.75    273.10 o 
 -22   2  26      525.16      258.43    215.07 o 
 -20   2  26     2369.10     2286.74    638.25 o 
 -18   2  26     2862.34     2780.05    906.76 o 
 -16   2  26     1950.42     1824.84    542.55 o 
 -14   2  26     1574.58     1779.85    490.42 o 
 -12   2  26     5539.12     6271.57   1146.16 o 
 -10   2  26     8142.02     9225.32   1863.34 o 
  -8   2  26     5869.74     7660.95   1764.23 o 
  -6   2  26     1615.91     1464.90    515.24 o 
  -4   2  26    10706.67    10771.65   1747.81 o 
  -2   2  26     1087.45     1139.93    316.58 o 
   0   2  26    21185.34    23620.26   2458.68 o 
   2   2  26    10471.50    12523.63   1738.58 o 
   4   2  26     2086.04     2100.49    851.08 o 
   6   2  26     2339.60     1911.78    775.06 o 
   8   2  26     7974.36    10296.91   1963.37 o 
  10   2  26      272.57      504.37    200.45 o 
  12   2  26     1331.85     1322.80   1100.55 o 
  14   2  26     2523.20     2899.46   1595.01 o 
  16   2  26     6021.12     7632.01   2334.15 o 
 -21   3  26     3802.79     3747.36    833.48 o 
 -19   3  26      453.51      557.07    220.41 o 
 -17   3  26       45.78      120.16    130.55 o 
 -15   3  26     2330.36     1514.92    408.02 o 
 -13   3  26     1258.90     1543.89    514.52 o 
 -11   3  26      440.28      283.17     84.11 o 
  -9   3  26     3414.67     2851.38    692.22 o 
  -7   3  26     3791.19     4479.78   1238.73 o 
  -5   3  26      671.14      720.76    346.32 o 
  -3   3  26     3919.77     3386.42   1014.33 o 
  -1   3  26      169.27      146.57    104.83 o 
   1   3  26     8405.25     8723.97   1982.87 o 
   3   3  26    14953.12    16323.65   2882.78 o 
   5   3  26    10244.33    11253.55   2529.12 o 
   7   3  26     5642.36     7613.82   1704.48 o 
   9   3  26     3611.72     4628.63   1509.97 o 
  11   3  26    10772.80    11379.71   3270.89 o 
  13   3  26     7903.51     9825.93   3832.81 o 
  15   3  26     6131.88     4177.96   3524.66 o 
 -20   4  26     4442.84     3960.87   1040.09 o 
 -18   4  26     5359.47     4151.67    938.83 o 
 -16   4  26     4783.09     5328.61   1212.73 o 
 -14   4  26      136.01        9.07    132.36 o 
 -12   4  26     8321.04     7902.93   2025.94 o 
 -10   4  26    10487.33    11465.66   1456.34 o 
  -8   4  26     9047.13     9783.07   1348.80 o 
  -6   4  26     1085.23      536.09    251.38 o 
  -4   4  26      508.46      439.16    147.83 o 
  -2   4  26      197.01      151.68     94.26 o 
   0   4  26     4286.64     5382.58   1607.52 o 
   2   4  26     4631.94     5791.90   1395.25 o 
   4   4  26     1176.18      987.73    578.63 o 
   6   4  26     1956.00     1183.71   1106.16 o 
   8   4  26      968.98      442.02    287.11 o 
  10   4  26      180.79       13.58    246.07 o 
  12   4  26      672.80      501.14    464.37 o 
 -17   5  26     3090.11     2816.10    669.80 o 
 -15   5  26     9344.03    10068.55   2704.23 o 
 -13   5  26     2816.97     3111.35    929.60 o 
 -11   5  26     7798.46     7977.27   2467.46 o 
  -9   5  26     2807.45     2433.91    940.83 o 
  -7   5  26      286.86      242.63    195.43 o 
  -5   5  26      141.14       19.79    197.45 o 
  -3   5  26     6199.87     6944.44   1454.99 o 
  -1   5  26       45.50      160.77    265.82 o 
   1   5  26      223.79      -79.78    292.86 o 
   3   5  26      280.53      524.63    191.79 o 
   5   5  26     3967.18     5387.41   1791.19 o 
   7   5  26      128.41      190.39    228.65 o 
   9   5  26      337.39      354.38    303.90 o 
 -14   6  26      533.08      747.39    326.92 o 
 -12   6  26     2048.41     1493.76    670.08 o 
 -10   6  26     1308.30      953.52    429.51 o 
  -8   6  26       65.15      166.59    243.45 o 
  -6   6  26     1130.35     1031.85    447.95 o 
  -4   6  26     4308.89     5368.70   1430.60 o 
  -2   6  26       48.61       86.57    253.05 o 
   0   6  26    11580.97    14382.58   5046.01 o 
   2   6  26      420.72      814.82    525.21 o 
   4   6  26      220.16      570.68    364.80 o 
   6   6  26      168.05      249.95    252.02 o 
 -23   1  27       80.20       80.95    215.55 o 
 -21   1  27      518.80      501.50    243.12 o 
 -19   1  27     1787.65     1929.04    540.98 o 
 -17   1  27        3.95       95.80    175.73 o 
 -15   1  27        0.80      208.51    128.35 o 
 -13   1  27       98.25      149.91     88.68 o 
 -11   1  27     3898.07     4393.81    835.66 o 
  -9   1  27      605.91      450.62    254.83 o 
  -7   1  27      106.36       93.64    205.61 o 
  -5   1  27      657.11      328.53    202.45 o 
  -3   1  27      839.26      706.15    304.96 o 
  -1   1  27       12.55       68.83    116.44 o 
   1   1  27     2017.96     1898.11    463.36 o 
   3   1  27       71.40      119.07     92.89 o 
   5   1  27       15.64      158.32     81.58 o 
   7   1  27      249.27      186.15     86.43 o 
   9   1  27      833.67      746.77    325.60 o 
  11   1  27      872.61      943.91    333.89 o 
  13   1  27      990.69     1058.75    573.25 o 
  15   1  27      227.89      363.45    392.00 o 
 -22   2  27      764.43     1062.09    384.22 o 
 -20   2  27     3031.67     2612.56    754.14 o 
 -18   2  27       21.58       12.29    155.19 o 
 -16   2  27      565.63      954.03    210.10 o 
 -14   2  27      216.37      280.66    121.53 o 
 -12   2  27      916.31      578.15    202.19 o 
 -10   2  27       46.76      117.01    108.59 o 
  -8   2  27      483.65      607.97    300.72 o 
  -6   2  27      245.88      408.78    234.74 o 
  -4   2  27     1402.38     1524.70    401.69 o 
  -2   2  27      269.91      258.71    217.12 o 
   0   2  27       54.12       88.12    109.58 o 
   2   2  27        7.29       17.94    135.75 o 
   4   2  27     1734.37     1555.64    704.37 o 
   6   2  27      419.55      397.07    229.39 o 
   8   2  27      454.37      569.88    270.08 o 
  10   2  27      374.61      582.64    323.18 o 
  12   2  27      455.05      526.57    501.08 o 
  14   2  27     1553.60     1569.52   1269.28 o 
 -21   3  27      607.76      172.79    170.87 o 
 -19   3  27       74.06      204.64    164.31 o 
 -17   3  27     4919.62     4952.82    920.77 o 
 -15   3  27       63.94      119.65    137.90 o 
 -13   3  27     1094.55      974.74    391.85 o 
 -11   3  27       45.05      173.37    100.85 o 
  -9   3  27    13028.10    15090.28   1803.26 o 
  -7   3  27        3.94      205.69    135.35 o 
  -5   3  27      407.96      451.65    189.02 o 
  -3   3  27     1948.06     1707.05    604.30 o 
  -1   3  27     6502.51     7630.64   1402.33 o 
   1   3  27      264.10      207.06    133.19 o 
   3   3  27     2991.92     3328.01   1399.12 o 
   5   3  27      793.61      805.28    254.42 o 
   7   3  27      149.32      209.67    205.21 o 
   9   3  27       31.58     -118.01    214.12 o 
  11   3  27     1332.74     1760.68   1033.77 o 
  13   3  27      109.84      413.41    476.11 o 
 -18   4  27     2556.66     2531.94    611.40 o 
 -16   4  27      606.57      903.51    401.54 o 
 -14   4  27     1654.17     1522.41    547.05 o 
 -12   4  27      128.00       87.36    170.69 o 
 -10   4  27     2023.08     2338.79    888.48 o 
  -8   4  27     8133.98    10962.40   1798.51 o 
  -6   4  27     4175.49     4805.30   1051.75 o 
  -4   4  27     1616.41     1481.25    589.06 o 
  -2   4  27     5010.22     5181.97   1089.51 o 
   0   4  27     4802.07     5880.99   1529.91 o 
   2   4  27      351.01      760.96    262.23 o 
   4   4  27     4204.26     5260.21   1512.72 o 
   6   4  27      788.13      432.88    304.37 o 
   8   4  27      688.01      403.86    235.33 o 
  10   4  27       11.52      153.45    189.39 o 
  12   4  27     1218.74      763.72    429.44 o 
 -15   5  27       25.10     -160.48    170.13 o 
 -13   5  27     2734.84     2834.77    898.36 o 
 -11   5  27      483.94      586.25    284.36 o 
  -9   5  27      112.40        8.12    209.24 o 
  -7   5  27        4.30      137.05    186.62 o 
  -5   5  27      433.37      534.14    314.00 o 
  -3   5  27     1348.51     1649.95    790.20 o 
  -1   5  27       20.44      190.54    298.27 o 
   1   5  27      708.29      833.25    477.07 o 
   3   5  27       26.07      -33.26    263.61 o 
   5   5  27       18.91       10.50    201.12 o 
   7   5  27       30.52      225.49    317.06 o 
   9   5  27      416.29      400.52    325.42 o 
 -10   6  27     1235.68     1163.60    513.63 o 
  -8   6  27     1202.82     1069.01    454.02 o 
  -6   6  27      481.49      412.52    263.64 o 
  -4   6  27     1193.14     1071.39    600.80 o 
  -2   6  27     2115.10     2242.32    891.98 o 
   0   6  27      242.69     -150.38    384.35 o 
   2   6  27      736.25      810.53    605.69 o 
   4   6  27      163.69      182.81    418.76 o 
 -22   0  28     2335.25     2567.06    921.66 o 
 -20   0  28     1456.51     2202.27    831.05 o 
 -18   0  28      126.57      -35.56    417.74 o 
 -16   0  28     4240.64     5881.84   1855.64 o 
 -14   0  28        1.82      363.39    192.35 o 
 -12   0  28    12866.87    11795.60   2738.37 o 
 -10   0  28     4594.54     4796.23   2409.59 o 
  -8   0  28     4520.16     3791.68   1209.11 o 
  -6   0  28      287.05      305.27    252.31 o 
  -4   0  28    11681.09    13382.16   2774.33 o 
  -2   0  28     5738.59     5485.27   1898.63 o 
   0   0  28     4951.27     3563.78   1062.34 o 
   2   0  28    22569.43    20053.95   3220.34 o 
   4   0  28     5974.44     5018.95   1364.05 o 
   6   0  28    11397.82     9923.80   2399.90 o 
   8   0  28       21.85       -4.59    332.87 o 
  10   0  28     8862.86     8774.83   3783.87 o 
  12   0  28     1398.17     1136.23    835.99 o 
  14   0  28     6387.38     5352.37   2484.52 o 
 -21   1  28     1447.85     1092.15    389.06 o 
 -19   1  28      787.37      933.09    379.47 o 
 -17   1  28     4236.96     5216.06   1173.70 o 
 -15   1  28       26.18      297.90    181.28 o 
 -13   1  28     3032.19     3696.64    759.82 o 
 -11   1  28     3029.60     3054.42    657.98 o 
  -9   1  28     3463.92     3362.76    862.77 o 
  -7   1  28     2399.84     2685.02    806.38 o 
  -5   1  28      239.62      429.42    168.69 o 
  -3   1  28     3164.39     3060.10    713.66 o 
  -1   1  28    15684.41    13710.69   1828.73 o 
   1   1  28     4682.69     4197.20   1016.15 o 
   3   1  28      300.98      237.57    124.85 o 
   5   1  28      250.77      145.70    161.64 o 
   7   1  28     8709.02     9885.15   2391.73 o 
   9   1  28     1469.69      795.71    335.77 o 
  11   1  28     4860.32     5094.83   1494.27 o 
  13   1  28     1243.70     1109.64    588.32 o 
 -20   2  28     2824.49     2388.86    654.40 o 
 -18   2  28      543.01      673.30    273.43 o 
 -16   2  28     5951.18     5976.15   1082.39 o 
 -14   2  28        1.48      148.23    164.19 o 
 -12   2  28    15592.84    17794.22   2492.98 o 
 -10   2  28      506.77      350.03    132.41 o 
  -8   2  28      976.96      993.53    456.32 o 
  -6   2  28      228.91      179.31    151.18 o 
  -4   2  28    17121.65    13211.50   3755.32 o 
  -2   2  28     1325.09     1067.11    404.90 o 
   0   2  28     1178.37     1062.59    469.18 o 
   2   2  28      385.26      209.39    199.64 o 
   4   2  28     1905.30     1958.87    872.86 o 
   6   2  28      739.64      531.44    214.86 o 
   8   2  28      289.38      337.50    271.84 o 
  10   2  28      675.33      377.21    381.29 o 
  12   2  28      982.86     1029.18    816.11 o 
 -19   3  28     5425.71     5995.32   1427.79 o 
 -17   3  28    10321.05    10774.85   1638.10 o 
 -15   3  28     1980.52     2145.37    495.03 o 
 -13   3  28       73.63      174.81    162.16 o 
 -11   3  28      175.48       60.28    157.21 o 
  -9   3  28    13229.59    14522.46   1852.31 o 
  -7   3  28     1484.05     1915.18    653.48 o 
  -5   3  28       57.46      380.21    174.00 o 
  -3   3  28     1728.40     1671.34    623.00 o 
  -1   3  28     7687.06     7726.81   1399.38 o 
   1   3  28     1008.79      837.15    385.26 o 
   3   3  28       38.57      181.01    255.55 o 
   5   3  28      443.96      517.53    252.58 o 
   7   3  28     3076.99     4484.40   1963.04 o 
   9   3  28     3335.01     3171.41   1230.30 o 
  11   3  28      838.86     1260.61    969.03 o 
 -18   4  28      810.46      922.86    405.72 o 
 -16   4  28     2414.33     2561.83    712.30 o 
 -14   4  28     1697.69     1590.13    501.12 o 
 -12   4  28     1388.64      687.18    322.09 o 
 -10   4  28        3.58       85.46    185.50 o 
  -8   4  28     4763.14     4624.59   1161.08 o 
  -6   4  28      172.34      145.34    181.10 o 
  -4   4  28     7412.24     6699.92   1789.31 o 
  -2   4  28      270.66       -5.43    243.17 o 
   0   4  28     1446.08      896.65    361.79 o 
   2   4  28      705.96      766.73    430.29 o 
   4   4  28    11596.94    12602.40   3781.15 o 
   6   4  28     1222.53     1212.55    653.69 o 
   8   4  28     4258.38     4022.60   1502.49 o 
  10   4  28      245.14       90.51    135.35 o 
 -13   5  28     4985.02     5940.13   1650.15 o 
 -11   5  28     1346.06     1130.35    447.87 o 
  -9   5  28      231.37      300.50    185.45 o 
  -7   5  28     1852.51     1606.20    547.69 o 
  -5   5  28      292.45      347.70    214.53 o 
  -3   5  28       16.64      277.66    236.65 o 
  -1   5  28    11276.07    13257.57   5007.78 o 
   1   5  28      188.52      349.79    257.72 o 
   3   5  28      337.34      153.82    313.50 o 
   5   5  28      360.27      542.34    367.10 o 
  -6   6  28     1393.24     1124.05    628.18 o 
  -4   6  28     1537.57     1644.44    726.62 o 
  -2   6  28      457.37      216.64    415.19 o 
 -21   1  29     2065.53     2134.43    611.42 o 
 -19   1  29     2251.70     2170.24    621.68 o 
 -17   1  29     2110.34     1492.02    534.17 o 
 -15   1  29      226.95       61.17    193.63 o 
 -13   1  29      107.23      268.14    152.93 o 
 -11   1  29      484.33     1017.95    563.35 o 
  -9   1  29     4944.08     6234.11   1346.37 o 
  -7   1  29     1793.07     1257.90    570.61 o 
  -5   1  29     1974.42     2266.11    654.12 o 
  -3   1  29     2738.52     2400.16    668.05 o 
  -1   1  29      144.69      251.97    157.90 o 
   1   1  29       87.71       78.30    113.29 o 
   3   1  29     3070.02     3036.19    981.57 o 
   5   1  29     2025.31     1400.07    826.73 o 
   7   1  29     1085.21      997.71    678.30 o 
   9   1  29     4564.09     4135.20   1228.76 o 
  11   1  29      187.27      155.52    182.24 o 
  13   1  29       12.64       61.67    219.55 o 
 -20   2  29      581.02      619.46    272.96 o 
 -18   2  29      450.20      267.01    225.40 o 
 -16   2  29      822.13      646.09    218.89 o 
 -14   2  29     1714.13     1734.62    451.35 o 
 -12   2  29       41.76       28.22    147.94 o 
 -10   2  29      121.67      376.59    177.02 o 
  -8   2  29     1032.95      808.66    295.36 o 
  -6   2  29     1714.79     1876.65    640.18 o 
  -4   2  29       34.80        0.44    173.59 o 
  -2   2  29     1838.03     1783.04    779.49 o 
   0   2  29      579.64      726.76    264.63 o 
   2   2  29      817.97     1204.30    807.47 o 
   4   2  29      185.27      -86.37    225.26 o 
   6   2  29       17.44        6.85    156.53 o 
   8   2  29       14.87     -275.77    356.82 o 
  10   2  29       56.24      -79.01    343.06 o 
  12   2  29       77.15      136.10    258.44 o 
 -17   3  29      428.92      214.92    139.28 o 
 -15   3  29       24.77      161.65    114.71 o 
 -13   3  29       63.47       63.23    143.15 o 
 -11   3  29      799.76      733.49    297.43 o 
  -9   3  29        9.33     -108.44    155.06 o 
  -7   3  29      164.53      300.08    197.68 o 
  -5   3  29      568.42      726.09    198.82 o 
  -3   3  29       70.51      192.59    165.91 o 
  -1   3  29     1796.44     1452.61    832.31 o 
   1   3  29      105.34      310.36    262.22 o 
   3   3  29      423.90      557.47    337.72 o 
   5   3  29     1120.21     1331.82    785.38 o 
   7   3  29        6.05      -17.88    172.39 o 
   9   3  29       94.72      290.56    354.28 o 
 -16   4  29      630.06      663.79    290.64 o 
 -14   4  29     2052.14     1805.79    521.02 o 
 -12   4  29       62.62      277.54    431.87 o 
 -10   4  29     2392.76     1971.79    723.71 o 
  -8   4  29     4301.92     3726.31    863.72 o 
  -6   4  29      222.28      376.27    236.89 o 
  -4   4  29      974.93      863.08    499.60 o 
  -2   4  29        7.80      363.14    304.02 o 
   0   4  29     4429.77     5001.43   1532.66 o 
   2   4  29       33.58      -23.95    223.00 o 
   4   4  29     1923.57     1604.50    747.77 o 
   6   4  29       14.33      165.99    201.33 o 
   8   4  29        7.35      391.10    289.67 o 
 -11   5  29      114.49      262.08    200.58 o 
  -9   5  29      201.91       75.39    150.72 o 
  -7   5  29      616.94      411.30    212.24 o 
  -5   5  29     2911.03     3296.78   3106.66 o 
  -3   5  29      425.01      361.80    317.89 o 
  -1   5  29      636.81      493.16    348.00 o 
   1   5  29        1.68       69.84    260.99 o 
   3   5  29      216.73      340.62    303.13 o 
 -18   0  30     7743.99     8554.86   2542.17 o 
 -16   0  30     3712.98     3602.06   1531.93 o 
 -14   0  30     3630.87     4908.90   1356.27 o 
 -12   0  30     2552.12     2761.31   1762.20 o 
 -10   0  30    10639.57    12336.45   4172.81 o 
  -8   0  30     1871.19     2345.95   1025.97 o 
  -6   0  30     1170.78      794.83    351.69 o 
  -4   0  30      892.45     1251.33    625.29 o 
  -2   0  30     5587.96     4906.92   1119.01 o 
   0   0  30      746.79      391.28    217.40 o 
   2   0  30     1744.03     1797.33    875.90 o 
   4   0  30     5550.14     5858.55   2596.66 o 
   6   0  30      159.82      271.70    351.73 o 
   8   0  30     2891.95     3672.24   1349.82 o 
  10   0  30      311.49      191.16    288.52 o 
 -19   1  30       78.67      209.78    165.84 o 
 -17   1  30     1528.70      824.15    337.82 o 
 -15   1  30     3289.68     3040.74    703.80 o 
 -13   1  30     8088.40     8544.40   1883.17 o 
 -11   1  30      388.25      570.05    228.31 o 
  -9   1  30      303.58      232.84    226.64 o 
  -7   1  30     3207.37     2655.92    894.21 o 
  -5   1  30     3440.31     3601.64   1154.36 o 
  -3   1  30      322.87      560.77    151.20 o 
  -1   1  30      127.50      158.47    134.35 o 
   1   1  30      168.07      121.73    170.59 o 
   3   1  30     4072.26     3863.91   1240.14 o 
   5   1  30     2797.56     2162.41    812.77 o 
   7   1  30      464.16      332.90    236.79 o 
   9   1  30      439.25      447.90    317.21 o 
  11   1  30     1063.24     1281.23    653.17 o 
 -18   2  30      162.95      161.68    181.56 o 
 -16   2  30       93.04      182.77    140.33 o 
 -14   2  30     2515.07     1790.10    413.25 o 
 -12   2  30     1178.69     1503.79    515.13 o 
 -10   2  30     7459.99     8636.52   1345.77 o 
  -8   2  30     1951.19     1762.30    712.83 o 
  -6   2  30       64.15      166.66    209.51 o 
  -4   2  30      466.74      536.36    171.23 o 
  -2   2  30    15719.26    16672.52   2558.90 o 
   0   2  30      989.75      894.16    337.10 o 
   2   2  30     2828.80     2793.16   1299.61 o 
   4   2  30     1508.11     1426.33    687.93 o 
   6   2  30     6402.56     6450.88   3043.71 o 
   8   2  30      123.04      174.84    245.70 o 
  10   2  30    11724.22    15885.33   6697.60 o 
 -15   3  30      314.39      542.05    246.00 o 
 -13   3  30     6866.97     7056.79   1424.55 o 
 -11   3  30      224.79      232.97    174.18 o 
  -9   3  30     1717.93     1892.40    537.30 o 
  -7   3  30     2655.25     2818.22    787.27 o 
  -5   3  30     4743.30     5381.21   1284.62 o 
  -3   3  30       36.69      112.25    304.12 o 
  -1   3  30     1181.12      823.64    459.91 o 
   1   3  30     7222.24     8391.50   3766.54 o 
   3   3  30     2064.70     1956.79    763.86 o 
   5   3  30      585.41      316.20    291.57 o 
   7   3  30      995.68      715.34    398.79 o 
 -14   4  30      114.46      159.50    199.97 o 
 -12   4  30      111.55      129.08    195.95 o 
 -10   4  30     1749.83     1938.74    653.69 o 
  -8   4  30       78.02        1.54    159.67 o 
  -6   4  30     1308.77     1768.50    647.04 o 
  -4   4  30      305.66      444.81    328.93 o 
  -2   4  30     4156.00     4090.93   1230.12 o 
   0   4  30     1134.40     1081.65    628.30 o 
   2   4  30     3298.30     3170.68   1150.41 o 
   4   4  30       99.41       32.72    213.35 o 
  -7   5  30     1301.67     1102.03    568.95 o 
  -5   5  30     1739.20     1349.22    787.29 o 
  -3   5  30       94.84      -29.44    257.00 o 
  -1   5  30      320.16      508.15    335.16 o 
 -17   1  31       20.10      171.49    158.91 o 
 -15   1  31      202.55      255.80    187.59 o 
 -13   1  31     1516.66     1375.41    374.57 o 
 -11   1  31     2104.28     1823.56    647.46 o 
  -9   1  31     5566.18     6046.44   1594.74 o 
  -7   1  31      281.88      144.78    245.45 o 
  -5   1  31      516.90      493.10    183.60 o 
  -3   1  31       38.20       20.18    169.00 o 
  -1   1  31     2310.12     2347.94   1058.26 o 
   1   1  31      739.03      966.95    435.39 o 
   3   1  31     1113.16     1268.27    628.06 o 
   5   1  31      393.43      272.00    224.04 o 
   7   1  31       47.70      138.51    176.10 o 
   9   1  31      636.61      428.92    299.02 o 
 -16   2  31      496.77      451.54    206.68 o 
 -14   2  31     2686.35     2807.68    616.10 o 
 -12   2  31        9.17      205.98    167.96 o 
 -10   2  31       11.48      -88.13    174.76 o 
  -8   2  31      327.31      437.26    243.95 o 
  -6   2  31      765.39      732.02    349.72 o 
  -4   2  31        7.26      -41.37    167.75 o 
  -2   2  31      408.63      247.96    243.85 o 
   0   2  31       46.27      102.53    254.39 o 
   2   2  31       54.22      155.27    173.01 o 
   4   2  31      131.32      145.79    282.91 o 
   6   2  31      200.70      253.35    342.55 o 
   8   2  31       23.19      347.65    398.11 o 
 -13   3  31     1793.22      894.93    320.06 o 
 -11   3  31     1583.08     1495.53    452.35 o 
  -9   3  31       66.62       35.39    125.41 o 
  -7   3  31      240.21      424.22    219.66 o 
  -5   3  31     1417.93     1514.51    540.74 o 
  -3   3  31     2441.24     2022.01    812.06 o 
  -1   3  31      768.06      612.19    449.50 o 
   1   3  31     1755.37     1374.78    620.86 o 
   3   3  31      394.31      764.11    813.56 o 
   5   3  31     1552.14     1430.37    778.19 o 
 -10   4  31     1375.93     1317.95    555.79 o 
  -8   4  31       99.91      176.46    164.82 o 
  -6   4  31       48.54      -62.32    275.79 o 
  -4   4  31     4277.89     5795.56   1861.26 o 
  -2   4  31      322.47      576.23    363.55 o 
   0   4  31        3.79       78.58    253.12 o 
   2   4  31      206.21     -142.22    394.55 o 
 -16   0  32     4061.83     4070.10   1370.09 o 
 -14   0  32     4552.36     4789.45   1624.22 o 
 -12   0  32       25.14     -133.55    386.39 o 
 -10   0  32     3659.66     4556.65   2041.55 o 
  -8   0  32     1473.17     1377.82    684.20 o 
  -6   0  32     5577.01     5849.41   1865.22 o 
  -4   0  32      988.65      475.38    352.58 o 
  -2   0  32     8273.18     6955.29   1941.53 o 
   0   0  32      606.55      961.39    804.38 o 
   2   0  32     7245.41     7290.44   2755.20 o 
   4   0  32     2794.35     2935.65   1556.27 o 
   6   0  32     3019.97     5064.87   2383.08 o 
 -15   1  32       33.80      -97.32    164.09 o 
 -13   1  32       32.01       76.43    108.00 o 
 -11   1  32     9728.13    10514.39   1767.93 o 
  -9   1  32      368.03      412.72    255.15 o 
  -7   1  32      929.09     1380.66    590.65 o 
  -5   1  32      299.69      537.95    272.41 o 
  -3   1  32     6782.41     6674.73   1716.60 o 
  -1   1  32       20.38      -33.54    220.51 o 
   1   1  32     6345.37     5949.86   1229.65 o 
   3   1  32     1107.28     1398.85    642.08 o 
   5   1  32     1778.57     2243.57    781.65 o 
 -14   2  32     3686.95     4001.67    866.32 o 
 -12   2  32      528.38      887.00    327.67 o 
 -10   2  32      570.56      829.30    340.59 o 
  -8   2  32       35.43      150.94    183.73 o 
  -6   2  32      350.34      569.51    285.92 o 
  -4   2  32     1244.73     1163.64    632.78 o 
  -2   2  32       17.15      212.99    181.64 o 
   0   2  32       14.70       44.48    211.80 o 
   2   2  32      672.10      409.86    290.82 o 
   4   2  32     3354.05     3621.77   1835.61 o 
 -11   3  32     4036.65     3925.84   1088.50 o 
  -9   3  32     1338.34     1684.29    691.07 o 
  -7   3  32      586.45      433.41    244.35 o 
  -5   3  32      572.27      633.83    408.96 o 
  -3   3  32      408.40      715.10    535.88 o 
  -1   3  32      439.73      699.34    399.76 o 
   1   3  32      230.31      152.77    268.44 o 
 -11   1  33      440.86      504.06    241.70 o 
  -9   1  33       29.91       78.19    236.40 o 
  -7   1  33      132.13      196.97    178.62 o 
  -5   1  33      605.53      886.70    391.95 o 
  -3   1  33       84.92      204.65    169.08 o 
  -1   1  33      109.52      149.84    192.74 o 
   1   1  33      498.95      804.78    468.50 o 
   3   1  33       11.93       30.43    203.23 o 
 -10   2  33      844.36      959.49    398.40 o 
  -8   2  33     1421.47     1753.85    748.18 o 
  -6   2  33     1511.82     1818.59    573.84 o 
  -4   2  33      157.05      283.39    246.92 o 
  -2   2  33        0.40      126.38    190.20 o 
   0   2  33     1666.55     1479.62    831.46 o 
   2   2  33      303.12      395.06    389.45 o 
  -8   0  34     4016.66     3837.39   1895.76 o 
  -6   0  34      862.54     1119.42    537.97 o 
  -4   0  34       55.89      286.73    289.53 o 
  -2   0  34      879.29     1976.30    948.13 o 
  -7   1  34     2033.79     1793.94    612.71 o 
  -5   1  34     3749.08     3386.87   1128.06 o 
  -3   1  34      199.25      196.08    218.26 o 
                                                 
